# Supplementary material for: Tetra­kis(μ-4-methyl­benzoato-κ2 O:O′)bis­[(isonicotinamide-κN)copper(II)]
Source: Acta Crystallogr Sect E Struct Rep Online. 2010 Feb 27;66(Pt 3):m334–5. doi: 10.1107/S1600536810006513 (PMC2983750; doi:10.1107/S1600536810006513)
Supplement: Supplementary file 1 [file e-66-0m334-sup1.cif]

##############################################################################
###                                                                        ###
###        Electronic paper (Acta Crystallographica Section E)             ###
###                                                                        ###
##############################################################################
#                                                                            #
# This CIF contains the data in a paper accepted for publication in Acta     #
# Crystallographica Section E. It conforms to the requirements of Notes      #
# for Authors for Section E, and has been peer reviewed under the auspices   #
# of the IUCr Commission on Journals.                                        #
#                                                                            #
# Full details of the Crystallographic Information File format               #
# are given in the paper "The Crystallographic Information File (CIF):       #
# a New Standard Archive File for Crystallography" by S. R. Hall, F. H.      #
# Allen and I. D. Brown [Acta Cryst. (1991), A47, 655-685].                  #
#                                                                            #
# The current version of the core CIF dictionary is obtainable from          #
# ftp://ftp.iucr.org/pub/cif_core.dic. The current version number is 2.4.    #
#                                                                            #
# Software is freely available for graphical display of the structure(s) in  #
# this CIF.  For information consult the CIF home page http://www.iucr.org/  #
# cif/home.html                                                              #
#                                                                            #
# This file may be used for bona fide research purposes within the           #
# scientific community so long as proper attribution is given to the journal # 
# article from which it was obtained.                                        #
#                                                                            #
##############################################################################
                                             
data_I
_audit_creation_method     SHELXL-97
_chemical_name_systematic
;
Tetrakis(\m-4-methylbenzoato-\k^2^<i>O</i>:<i>O</i>')bis[(isonicotinamide-
\k<i>N</i>)copper(II)]
;
_chemical_name_common     ?
_chemical_formula_moiety     'C44 H40 Cu2 N4 O10'
_chemical_formula_sum     'C44 H40 Cu2 N4 O10'
_chemical_formula_iupac     '[Cu2 (C8 H7 O2)4 (C6 H6 N2 O)2]'
_chemical_formula_weight     911.88
_chemical_melting_point     ?
_symmetry_cell_setting     monoclinic
_symmetry_space_group_name_H-M     'P 21/c'
_symmetry_space_group_name_Hall     '-P 2ybc'
loop_
    _symmetry_equiv_pos_as_xyz
    'x, y, z'
    '-x, y+1/2, -z+1/2'
    '-x, -y, -z'
    'x, -y-1/2, z-1/2'
_cell_length_a     11.2305(2)
_cell_length_b     23.4691(4)
_cell_length_c     8.00870(10)
_cell_angle_alpha     90.00
_cell_angle_beta     102.1280(10)
_cell_angle_gamma     90.00
_cell_volume     2063.74(6)
_cell_formula_units_Z     2
_cell_measurement_reflns_used     3119
_cell_measurement_theta_min     2.54
_cell_measurement_theta_max     25.37
_cell_measurement_temperature     101(2)
_exptl_crystal_description     block
_exptl_crystal_colour     green
_exptl_crystal_size_max     0.30
_exptl_crystal_size_mid     0.24
_exptl_crystal_size_min     0.14
_exptl_crystal_density_diffrn     1.467
_exptl_crystal_density_meas     ?
_exptl_crystal_density_method     'not measured'
_exptl_crystal_F_000     940
_exptl_absorpt_coefficient_mu     1.095
_exptl_absorpt_correction_type     multi-scan
_exptl_absorpt_process_details     '(SADABS; Bruker, 2005)'
_exptl_absorpt_correction_T_min     0.7348
_exptl_absorpt_correction_T_max     0.8618
_exptl_special_details
;
;
_diffrn_ambient_temperature     101(2)
_diffrn_radiation_type     MoK\a
_diffrn_radiation_wavelength     0.71073
_diffrn_radiation_source     'fine-focus sealed tube'
_diffrn_radiation_monochromator     graphite
_diffrn_measurement_device_type
                          'Bruker Kappa APEXII CCD area-detector diffractometer'
_diffrn_measurement_method     '\f and \w scans'
_diffrn_detector_area_resol_mean     ?
_diffrn_reflns_number     20056
_diffrn_reflns_av_R_equivalents     0.0619
_diffrn_reflns_av_sigmaI/netI     0.0674
_diffrn_reflns_theta_min     1.74
_diffrn_reflns_theta_max     28.28
_diffrn_reflns_theta_full     28.28
_diffrn_measured_fraction_theta_max     0.996
_diffrn_measured_fraction_theta_full     0.996
_diffrn_reflns_limit_h_min     -14
_diffrn_reflns_limit_h_max     11
_diffrn_reflns_limit_k_min     -31
_diffrn_reflns_limit_k_max     31
_diffrn_reflns_limit_l_min     -10
_diffrn_reflns_limit_l_max     10
_diffrn_standards_number     0
_diffrn_standards_interval_count     ?
_diffrn_standards_interval_time     ?
_diffrn_standards_decay_%     ?
_refine_special_details
;
Refinement of <i>F</i>^2^ against ALL reflections. The weighted <i>R</i>-factor
wR and goodness of fit <i>S</i> are based on <i>F</i>^2^, conventional
<i>R</i>-factors <i>R</i> are based on <i>F</i>, with <i>F</i> set to zero for
negative <i>F</i>^2^. The threshold expression of <i>F</i>^2^ >
\s(<i>F</i>^2^) is used only for calculating <i>R</i>-factors(gt) etc. and is
not relevant to the choice of reflections for refinement. <i>R</i>-factors
based on <i>F</i>^2^ are statistically about twice as large as those based on
<i>F</i>, and <i>R</i>- factors based on ALL data will be even larger.
;
_reflns_number_total     5101
_reflns_number_gt     3629
_reflns_threshold_expression     I>2\s(I)
_refine_ls_structure_factor_coef     Fsqd
_refine_ls_matrix_type     full
_refine_ls_R_factor_all     0.0787
_refine_ls_R_factor_gt     0.0434
_refine_ls_wR_factor_gt     0.0762
_refine_ls_wR_factor_ref     0.0868
_refine_ls_goodness_of_fit_ref     1.014
_refine_ls_restrained_S_all     1.014
_refine_ls_number_reflns     5101
_refine_ls_number_parameters     281
_refine_ls_number_restraints     0
_refine_ls_hydrogen_treatment     mixed
_refine_ls_weighting_scheme     calc
_refine_ls_weighting_details
         'calc w=1/[\s^2^(Fo^2^)+(0.0224P)^2^+2.5778P] where P=(Fo^2^+2Fc^2^)/3'
_atom_sites_solution_hydrogens     geom
_atom_sites_solution_primary     direct
_atom_sites_solution_secondary     difmap
_refine_ls_shift/su_max     0.001
_refine_ls_shift/su_mean     0.000
_refine_diff_density_max     0.473
_refine_diff_density_min     -0.703
_refine_ls_extinction_method     none
_refine_ls_extinction_coef     ?
loop_
    _atom_type_symbol
    _atom_type_description
    _atom_type_scat_dispersion_real
    _atom_type_scat_dispersion_imag
    _atom_type_scat_source
    'C' 'C' 0.0033 0.0016
                         'International Tables Vol C Tables 4.2.6.8 and 6.1.1.4'
    'H' 'H' 0.0000 0.0000
                         'International Tables Vol C Tables 4.2.6.8 and 6.1.1.4'
    'N' 'N' 0.0061 0.0033
                         'International Tables Vol C Tables 4.2.6.8 and 6.1.1.4'
    'O' 'O' 0.0106 0.0060
                         'International Tables Vol C Tables 4.2.6.8 and 6.1.1.4'
    'Cu' 'Cu' 0.3201 1.2651
                         'International Tables Vol C Tables 4.2.6.8 and 6.1.1.4'
_computing_data_collection     'APEX2 (Bruker, 2007)'
_computing_cell_refinement     'SAINT (Bruker, 2007)'
_computing_data_reduction     'SAINT (Bruker, 2007)'
_computing_structure_solution     'SHELXS97 (Sheldrick, 2008)'
_computing_structure_refinement     'SHELXL97 (Sheldrick, 2008)'
_computing_molecular_graphics     'ORTEP-3 for Windows (Farrugia, 1997)'
_computing_publication_material
                                'WinGX (Farrugia, 1999) and PLATON (Spek, 2009)'
loop_
    _atom_site_type_symbol
    _atom_site_label
    _atom_site_fract_x
    _atom_site_fract_y
    _atom_site_fract_z
    _atom_site_U_iso_or_equiv
    _atom_site_adp_type
    _atom_site_calc_flag
    _atom_site_refinement_flags
    _atom_site_occupancy
    _atom_site_disorder_assembly
    _atom_site_disorder_group
    Cu Cu1 0.95060(3) 0.966319(13) 1.09852(4) 0.01099(9) Uani d . 1 . .
    O O1 0.81764(18) 0.95045(8) 0.9002(2) 0.0191(4) Uani d . 1 . .
    O O2 0.90275(17) 1.00855(8) 0.7371(2) 0.0168(4) Uani d . 1 . .
    O O3 1.04702(19) 0.90818(8) 1.0089(2) 0.0203(4) Uani d . 1 . .
    O O4 0.86037(17) 1.03478(8) 1.1481(2) 0.0180(4) Uani d . 1 . .
    O O5 0.70039(18) 0.75397(8) 1.5592(2) 0.0183(4) Uani d . 1 . .
    N N1 0.8976(2) 0.90548(9) 1.2719(3) 0.0139(5) Uani d . 1 . .
    N N2 0.7819(3) 0.81071(11) 1.7825(3) 0.0200(6) Uani d . 1 . .
    H H2A 0.752(3) 0.7887(13) 1.854(4) 0.022(8) Uiso d . 1 . .
    H H2B 0.818(3) 0.8419(16) 1.818(4) 0.047(12) Uiso d . 1 . .
    C C1 0.8203(3) 0.97549(10) 0.7606(3) 0.0130(5) Uani d . 1 . .
    C C2 0.7165(2) 0.96483(11) 0.6131(3) 0.0122(5) Uani d . 1 . .
    C C3 0.6147(2) 0.93399(11) 0.6322(3) 0.0138(6) Uani d . 1 . .
    H H3 0.6095 0.9196 0.7413 0.017 Uiso calc R 1 . .
    C C4 0.5205(3) 0.92415(11) 0.4928(3) 0.0148(6) Uani d . 1 . .
    H H4 0.4508 0.9034 0.5077 0.018 Uiso calc R 1 . .
    C C5 0.5265(3) 0.94428(11) 0.3308(3) 0.0147(6) Uani d . 1 . .
    C C6 0.6286(3) 0.97476(11) 0.3131(3) 0.0159(6) Uani d . 1 . .
    H H6 0.6344 0.9885 0.2035 0.019 Uiso calc R 1 . .
    C C7 0.7225(2) 0.98563(10) 0.4518(3) 0.0128(5) Uani d . 1 . .
    H H7 0.7911 1.0072 0.4371 0.015 Uiso calc R 1 . .
    C C8 0.4259(3) 0.93213(12) 0.1789(3) 0.0221(6) Uani d . 1 . .
    H H8A 0.3516 0.9219 0.2179 0.033 Uiso calc R 1 . .
    H H8B 0.4498 0.9005 0.1132 0.033 Uiso calc R 1 . .
    H H8C 0.4106 0.9661 0.1064 0.033 Uiso calc R 1 . .
    C C9 1.1213(2) 0.91754(11) 0.9141(3) 0.0133(5) Uani d . 1 . .
    C C10 1.1926(3) 0.86716(11) 0.8745(3) 0.0142(6) Uani d . 1 . .
    C C11 1.1638(3) 0.81263(11) 0.9227(3) 0.0188(6) Uani d . 1 . .
    H H11 1.0971 0.8075 0.9770 0.023 Uiso calc R 1 . .
    C C12 1.2313(3) 0.76602(12) 0.8923(3) 0.0224(7) Uani d . 1 . .
    H H12 1.2090 0.7291 0.9232 0.027 Uiso calc R 1 . .
    C C13 1.3314(3) 0.77232(12) 0.8172(3) 0.0206(6) Uani d . 1 . .
    C C14 1.3589(3) 0.82663(12) 0.7674(3) 0.0203(6) Uani d . 1 . .
    H H14 1.4264 0.8318 0.7146 0.024 Uiso calc R 1 . .
    C C15 1.2897(3) 0.87351(11) 0.7932(3) 0.0176(6) Uani d . 1 . .
    H H15 1.3087 0.9101 0.7552 0.021 Uiso calc R 1 . .
    C C16 1.4105(3) 0.72204(13) 0.7957(4) 0.0284(7) Uani d . 1 . .
    H H16A 1.3606 0.6874 0.7780 0.043 Uiso calc R 1 . .
    H H16B 1.4748 0.7177 0.8985 0.043 Uiso calc R 1 . .
    H H16C 1.4473 0.7283 0.6967 0.043 Uiso calc R 1 . .
    C C17 0.7944(2) 0.87572(10) 1.2239(3) 0.0134(5) Uani d . 1 . .
    H H17 0.7501 0.8796 1.1096 0.016 Uiso calc R 1 . .
    C C18 0.7487(2) 0.83964(11) 1.3316(3) 0.0124(5) Uani d . 1 . .
    H H18 0.6757 0.8188 1.2916 0.015 Uiso calc R 1 . .
    C C19 0.8121(2) 0.83446(10) 1.4999(3) 0.0127(5) Uani d . 1 . .
    C C20 0.9206(3) 0.86403(11) 1.5496(3) 0.0170(6) Uani d . 1 . .
    H H20 0.9674 0.8604 1.6626 0.020 Uiso calc R 1 . .
    C C21 0.9600(3) 0.89878(11) 1.4330(3) 0.0152(6) Uani d . 1 . .
    H H21 1.0346 0.9188 1.4683 0.018 Uiso calc R 1 . .
    C C22 0.7601(3) 0.79620(11) 1.6172(3) 0.0142(6) Uani d . 1 . .
loop_
    _atom_site_aniso_label
    _atom_site_aniso_U_11
    _atom_site_aniso_U_22
    _atom_site_aniso_U_33
    _atom_site_aniso_U_12
    _atom_site_aniso_U_13
    _atom_site_aniso_U_23
    Cu1 0.01279(18) 0.01089(15) 0.00968(13) -0.00136(15) 0.00323(11) 0.00055(13)
    O1 0.0192(11) 0.0233(11) 0.0133(9) -0.0080(9) 0.0000(8) 0.0042(7)
    O2 0.0154(11) 0.0202(10) 0.0137(8) -0.0071(8) 0.0003(7) 0.0035(7)
    O3 0.0299(13) 0.0129(9) 0.0236(10) 0.0023(9) 0.0177(9) 0.0009(8)
    O4 0.0208(11) 0.0142(9) 0.0221(9) 0.0023(9) 0.0116(8) 0.0033(8)
    O5 0.0255(12) 0.0147(10) 0.0160(9) -0.0046(9) 0.0077(8) 0.0016(7)
    N1 0.0156(13) 0.0140(11) 0.0130(10) 0.0012(10) 0.0050(9) 0.0011(8)
    N2 0.0348(17) 0.0132(12) 0.0140(11) -0.0057(12) 0.0094(11) 0.0010(9)
    C1 0.0174(15) 0.0085(13) 0.0143(11) 0.0016(11) 0.0058(10) -0.0026(9)
    C2 0.0137(14) 0.0096(11) 0.0128(11) 0.0027(11) 0.0018(9) -0.0023(10)
    C3 0.0153(16) 0.0133(13) 0.0141(12) 0.0024(11) 0.0061(10) 0.0007(10)
    C4 0.0127(15) 0.0136(13) 0.0179(12) -0.0008(11) 0.0028(11) -0.0016(10)
    C5 0.0161(16) 0.0110(12) 0.0162(12) 0.0039(11) 0.0011(10) -0.0026(10)
    C6 0.0218(16) 0.0124(13) 0.0138(11) 0.0015(11) 0.0045(11) 0.0006(10)
    C7 0.0144(15) 0.0103(12) 0.0150(12) 0.0002(11) 0.0062(10) 0.0001(9)
    C8 0.0226(18) 0.0209(15) 0.0198(13) -0.0015(13) -0.0026(12) -0.0029(11)
    C9 0.0125(15) 0.0159(13) 0.0099(11) -0.0029(11) -0.0013(10) -0.0023(9)
    C10 0.0161(16) 0.0154(13) 0.0104(11) 0.0002(11) 0.0013(10) -0.0003(10)
    C11 0.0192(17) 0.0180(14) 0.0195(13) -0.0011(12) 0.0049(11) 0.0025(11)
    C12 0.0265(19) 0.0149(14) 0.0241(14) 0.0034(13) 0.0017(12) 0.0022(11)
    C13 0.0245(18) 0.0209(15) 0.0149(13) 0.0078(13) 0.0009(11) -0.0017(11)
    C14 0.0202(17) 0.0247(16) 0.0171(13) 0.0041(13) 0.0063(11) -0.0008(11)
    C15 0.0222(17) 0.0136(13) 0.0160(12) 0.0004(12) 0.0016(11) 0.0003(10)
    C16 0.036(2) 0.0219(16) 0.0264(15) 0.0131(14) 0.0043(14) 0.0000(12)
    C17 0.0183(16) 0.0113(12) 0.0110(11) 0.0004(11) 0.0036(10) -0.0014(9)
    C18 0.0138(15) 0.0112(12) 0.0130(11) -0.0006(11) 0.0049(10) -0.0026(10)
    C19 0.0177(16) 0.0093(12) 0.0127(11) 0.0007(11) 0.0065(10) -0.0005(9)
    C20 0.0202(17) 0.0189(14) 0.0108(11) -0.0003(12) 0.0003(10) 0.0026(10)
    C21 0.0140(15) 0.0152(13) 0.0160(12) -0.0036(11) 0.0026(10) 0.0002(10)
    C22 0.0186(16) 0.0134(13) 0.0118(12) 0.0009(12) 0.0060(11) 0.0033(10)
_geom_special_details
;
All esds (except the esd in the dihedral angle between two l.s. planes) are
estimated using the full covariance matrix. The cell esds are taken into
account individually in the estimation of esds in distances, angles and
torsion angles; correlations between esds in cell parameters are only used
when they are defined by crystal symmetry. An approximate (isotropic)
treatment of cell esds is used for estimating esds involving l.s. planes.
;
loop_
    _geom_bond_atom_site_label_1
    _geom_bond_atom_site_label_2
    _geom_bond_site_symmetry_2
    _geom_bond_distance
    _geom_bond_publ_flag
    Cu1 Cu1 3_777 2.6375(6) ?
    Cu1 O1 . 1.9733(18) yes
    Cu1 O2 3_777 1.9703(18) yes
    Cu1 O3 . 1.9687(18) yes
    Cu1 O4 . 1.9836(18) yes
    Cu1 N1 . 2.161(2) yes
    O1 C1 . 1.269(3) ?
    O2 Cu1 3_777 1.9703(18) ?
    O2 C1 . 1.252(3) ?
    O3 C9 . 1.259(3) ?
    O4 C9 3_777 1.259(3) ?
    O5 C22 . 1.232(3) ?
    N1 C17 . 1.338(3) ?
    N1 C21 . 1.342(3) ?
    N2 C22 . 1.339(3) ?
    N2 H2A . 0.89(3) ?
    N2 H2B . 0.85(4) ?
    C1 C2 . 1.497(3) ?
    C2 C3 . 1.388(4) ?
    C2 C7 . 1.397(3) ?
    C3 C4 . 1.387(4) ?
    C3 H3 . 0.9500 ?
    C4 C5 . 1.395(3) ?
    C4 H4 . 0.9500 ?
    C5 C6 . 1.384(4) ?
    C5 C8 . 1.503(4) ?
    C6 C7 . 1.385(4) ?
    C6 H6 . 0.9500 ?
    C7 H7 . 0.9500 ?
    C8 H8A . 0.9800 ?
    C8 H8B . 0.9800 ?
    C8 H8C . 0.9800 ?
    C9 O4 3_777 1.259(3) ?
    C9 C10 . 1.499(4) ?
    C10 C11 . 1.394(4) ?
    C10 C15 . 1.390(4) ?
    C11 C12 . 1.381(4) ?
    C11 H11 . 0.9500 ?
    C12 C13 . 1.389(4) ?
    C12 H12 . 0.9500 ?
    C13 C14 . 1.389(4) ?
    C13 C16 . 1.508(4) ?
    C14 C15 . 1.387(4) ?
    C14 H14 . 0.9500 ?
    C15 H15 . 0.9500 ?
    C16 H16A . 0.9800 ?
    C16 H16B . 0.9800 ?
    C16 H16C . 0.9800 ?
    C17 C18 . 1.382(3) ?
    C17 H17 . 0.9500 ?
    C18 C19 . 1.391(3) ?
    C18 H18 . 0.9500 ?
    C19 C20 . 1.387(4) ?
    C19 C22 . 1.503(3) ?
    C20 C21 . 1.381(3) ?
    C20 H20 . 0.9500 ?
    C21 H21 . 0.9500 ?
loop_
    _geom_angle_atom_site_label_1
    _geom_angle_atom_site_label_2
    _geom_angle_atom_site_label_3
    _geom_angle_site_symmetry_1
    _geom_angle_site_symmetry_3
    _geom_angle
    _geom_angle_publ_flag
    O1 Cu1 Cu1 . 3_777 88.51(5) ?
    O1 Cu1 O4 . . 88.96(8) ?
    O1 Cu1 N1 . . 97.37(8) ?
    O2 Cu1 Cu1 3_777 3_777 79.79(5) ?
    O2 Cu1 O1 3_777 . 168.28(7) ?
    O2 Cu1 O4 3_777 . 90.82(8) ?
    O2 Cu1 N1 3_777 . 94.19(8) ?
    O3 Cu1 Cu1 . 3_777 82.21(5) ?
    O3 Cu1 O1 . . 87.53(8) ?
    O3 Cu1 O2 . 3_777 90.25(8) ?
    O3 Cu1 O4 . . 167.82(7) ?
    O3 Cu1 N1 . . 91.34(8) ?
    O4 Cu1 Cu1 . 3_777 86.04(5) ?
    O4 Cu1 N1 . . 100.68(8) ?
    N1 Cu1 Cu1 . 3_777 171.10(6) ?
    C1 O1 Cu1 . . 117.87(17) ?
    C1 O2 Cu1 . 3_777 128.72(16) ?
    C9 O3 Cu1 . . 125.69(17) ?
    C9 O4 Cu1 3_777 . 120.50(17) ?
    C17 N1 Cu1 . . 119.94(16) ?
    C17 N1 C21 . . 117.5(2) ?
    C21 N1 Cu1 . . 122.42(18) ?
    C22 N2 H2A . . 118(2) ?
    C22 N2 H2B . . 121(2) ?
    H2A N2 H2B . . 120(3) ?
    O1 C1 C2 . . 117.3(2) ?
    O2 C1 O1 . . 125.1(2) ?
    O2 C1 C2 . . 117.6(2) ?
    C3 C2 C1 . . 121.6(2) ?
    C3 C2 C7 . . 119.1(2) ?
    C7 C2 C1 . . 119.4(2) ?
    C2 C3 H3 . . 119.9 ?
    C4 C3 C2 . . 120.3(2) ?
    C4 C3 H3 . . 119.9 ?
    C3 C4 C5 . . 121.0(3) ?
    C3 C4 H4 . . 119.5 ?
    C5 C4 H4 . . 119.5 ?
    C4 C5 C8 . . 120.9(3) ?
    C6 C5 C4 . . 118.2(2) ?
    C6 C5 C8 . . 120.9(2) ?
    C5 C6 C7 . . 121.4(2) ?
    C5 C6 H6 . . 119.3 ?
    C7 C6 H6 . . 119.3 ?
    C2 C7 H7 . . 120.0 ?
    C6 C7 C2 . . 120.0(2) ?
    C6 C7 H7 . . 120.0 ?
    C5 C8 H8A . . 109.5 ?
    C5 C8 H8B . . 109.5 ?
    C5 C8 H8C . . 109.5 ?
    H8A C8 H8B . . 109.5 ?
    H8A C8 H8C . . 109.5 ?
    H8B C8 H8C . . 109.5 ?
    O3 C9 O4 . 3_777 125.3(2) ?
    O3 C9 C10 . . 116.2(2) ?
    O4 C9 C10 3_777 . 118.6(2) ?
    C11 C10 C9 . . 120.0(2) ?
    C15 C10 C9 . . 121.4(2) ?
    C15 C10 C11 . . 118.6(3) ?
    C10 C11 H11 . . 119.6 ?
    C12 C11 C10 . . 120.7(3) ?
    C12 C11 H11 . . 119.6 ?
    C11 C12 C13 . . 121.1(3) ?
    C11 C12 H12 . . 119.5 ?
    C13 C12 H12 . . 119.5 ?
    C12 C13 C16 . . 121.0(3) ?
    C14 C13 C12 . . 118.1(3) ?
    C14 C13 C16 . . 120.9(3) ?
    C13 C14 H14 . . 119.3 ?
    C15 C14 C13 . . 121.3(3) ?
    C15 C14 H14 . . 119.3 ?
    C10 C15 H15 . . 119.9 ?
    C14 C15 C10 . . 120.2(3) ?
    C14 C15 H15 . . 119.9 ?
    C13 C16 H16A . . 109.5 ?
    C13 C16 H16B . . 109.5 ?
    C13 C16 H16C . . 109.5 ?
    H16A C16 H16B . . 109.5 ?
    H16A C16 H16C . . 109.5 ?
    H16B C16 H16C . . 109.5 ?
    N1 C17 C18 . . 123.6(2) ?
    N1 C17 H17 . . 118.2 ?
    C18 C17 H17 . . 118.2 ?
    C17 C18 C19 . . 118.5(2) ?
    C17 C18 H18 . . 120.7 ?
    C19 C18 H18 . . 120.7 ?
    C18 C19 C22 . . 118.1(2) ?
    C20 C19 C18 . . 118.3(2) ?
    C20 C19 C22 . . 123.6(2) ?
    C19 C20 H20 . . 120.4 ?
    C21 C20 C19 . . 119.3(2) ?
    C21 C20 H20 . . 120.4 ?
    N1 C21 C20 . . 122.8(3) ?
    N1 C21 H21 . . 118.6 ?
    C20 C21 H21 . . 118.6 ?
    O5 C22 N2 . . 123.4(2) ?
    O5 C22 C19 . . 119.8(2) ?
    N2 C22 C19 . . 116.9(2) ?
loop_
    _geom_torsion_atom_site_label_1
    _geom_torsion_atom_site_label_2
    _geom_torsion_atom_site_label_3
    _geom_torsion_atom_site_label_4
    _geom_torsion_site_symmetry_1
    _geom_torsion_site_symmetry_2
    _geom_torsion_site_symmetry_3
    _geom_torsion_site_symmetry_4
    _geom_torsion
    _geom_torsion_publ_flag
    Cu1 Cu1 O1 C1 3_777 . . . -1.45(18) ?
    O2 Cu1 O1 C1 3_777 . . . -4.4(5) ?
    O3 Cu1 O1 C1 . . . . -83.72(19) ?
    O4 Cu1 O1 C1 . . . . 84.61(19) ?
    N1 Cu1 O1 C1 . . . . -174.75(19) ?
    Cu1 Cu1 O3 C9 3_777 . . . 5.3(2) ?
    O1 Cu1 O3 C9 . . . . 94.1(2) ?
    O2 Cu1 O3 C9 3_777 . . . -74.4(2) ?
    O4 Cu1 O3 C9 . . . . 20.7(5) ?
    N1 Cu1 O3 C9 . . . . -168.6(2) ?
    Cu1 Cu1 O4 C9 3_777 . . 3_777 -2.61(18) ?
    O1 Cu1 O4 C9 . . . 3_777 -91.19(19) ?
    O2 Cu1 O4 C9 3_777 . . 3_777 77.09(19) ?
    O3 Cu1 O4 C9 . . . 3_777 -17.9(5) ?
    N1 Cu1 O4 C9 . . . 3_777 171.51(19) ?
    O1 Cu1 N1 C17 . . . . -4.4(2) ?
    O1 Cu1 N1 C21 . . . . -179.6(2) ?
    O2 Cu1 N1 C17 3_777 . . . 177.58(19) ?
    O2 Cu1 N1 C21 3_777 . . . 2.4(2) ?
    O3 Cu1 N1 C17 . . . . -92.1(2) ?
    O3 Cu1 N1 C21 . . . . 92.7(2) ?
    O4 Cu1 N1 C17 . . . . 85.95(19) ?
    O4 Cu1 N1 C21 . . . . -89.3(2) ?
    Cu1 O1 C1 O2 . . . . 2.0(3) ?
    Cu1 O1 C1 C2 . . . . -177.69(16) ?
    Cu1 O2 C1 O1 3_777 . . . -1.3(4) ?
    Cu1 O2 C1 C2 3_777 . . . 178.39(16) ?
    Cu1 O3 C9 O4 . . . 3_777 -5.1(4) ?
    Cu1 O3 C9 C10 . . . . 174.71(16) ?
    Cu1 N1 C17 C18 . . . . -174.35(19) ?
    C21 N1 C17 C18 . . . . 1.1(4) ?
    Cu1 N1 C21 C20 . . . . 173.7(2) ?
    C17 N1 C21 C20 . . . . -1.6(4) ?
    O1 C1 C2 C3 . . . . 7.0(4) ?
    O1 C1 C2 C7 . . . . -172.1(2) ?
    O2 C1 C2 C3 . . . . -172.7(2) ?
    O2 C1 C2 C7 . . . . 8.2(4) ?
    C1 C2 C3 C4 . . . . -179.2(2) ?
    C7 C2 C3 C4 . . . . -0.1(4) ?
    C1 C2 C7 C6 . . . . 178.2(2) ?
    C3 C2 C7 C6 . . . . -0.9(4) ?
    C2 C3 C4 C5 . . . . 0.8(4) ?
    C3 C4 C5 C6 . . . . -0.5(4) ?
    C3 C4 C5 C8 . . . . 178.2(2) ?
    C4 C5 C6 C7 . . . . -0.5(4) ?
    C8 C5 C6 C7 . . . . -179.2(2) ?
    C5 C6 C7 C2 . . . . 1.2(4) ?
    O3 C9 C10 C11 . . . . 8.4(4) ?
    O3 C9 C10 C15 . . . . -170.2(2) ?
    O4 C9 C10 C11 3_777 . . . -171.8(2) ?
    O4 C9 C10 C15 3_777 . . . 9.6(4) ?
    C9 C10 C11 C12 . . . . -177.8(2) ?
    C15 C10 C11 C12 . . . . 0.8(4) ?
    C9 C10 C15 C14 . . . . 176.1(2) ?
    C11 C10 C15 C14 . . . . -2.6(4) ?
    C10 C11 C12 C13 . . . . 1.7(4) ?
    C11 C12 C13 C14 . . . . -2.5(4) ?
    C11 C12 C13 C16 . . . . 175.5(3) ?
    C12 C13 C14 C15 . . . . 0.8(4) ?
    C16 C13 C14 C15 . . . . -177.3(3) ?
    C13 C14 C15 C10 . . . . 1.8(4) ?
    N1 C17 C18 C19 . . . . 1.0(4) ?
    C17 C18 C19 C20 . . . . -2.6(4) ?
    C17 C18 C19 C22 . . . . 178.6(2) ?
    C18 C19 C20 C21 . . . . 2.1(4) ?
    C22 C19 C20 C21 . . . . -179.1(2) ?
    C18 C19 C22 O5 . . . . 30.9(4) ?
    C18 C19 C22 N2 . . . . -148.8(3) ?
    C20 C19 C22 O5 . . . . -147.9(3) ?
    C20 C19 C22 N2 . . . . 32.4(4) ?
    C19 C20 C21 N1 . . . . 0.1(4) ?
loop_
    _geom_hbond_atom_site_label_D
    _geom_hbond_atom_site_label_H
    _geom_hbond_atom_site_label_A
    _geom_hbond_site_symmetry_A
    _geom_hbond_distance_DH
    _geom_hbond_distance_HA
    _geom_hbond_distance_DA
    _geom_hbond_angle_DHA
    _geom_hbond_publ_flag
    N2 H2A O5 4_576 0.89(3) 2.11(3) 2.984(3) 169(3) yes
data_global
_journal_date_recd_electronic     2010-02-18
_journal_date_accepted     2010-02-19
_journal_name_full     'Acta Crystallographica, Section E'
_journal_year     2010
_journal_volume     66
_journal_issue      3
_journal_page_first     m334
_journal_page_last     m335
_journal_paper_category     QM
_journal_coeditor_code     XU2729
_publ_contact_author
;
Dr. Tuncer H\"okelek
Hacettepe University
Department of Physics
06800 Beytepe
Ankara
Turkey
;
_publ_contact_author_email     merzifon@hacettepe.edu.tr
_publ_contact_author_fax     '90(312)2352550'
_publ_contact_author_phone     '90(312)2977242'
_publ_section_title
;\
Tetrakis(\m-4-methylbenzoato-\k^2^<i>O</i>:<i>O</i>')bis[(isonicotinamide-\
\k<i>N</i>)copper(II)]
;
loop_
    _publ_author_name
    _publ_author_address
    'Necefo\(glu, Hacali'
;
Department of Chemistry
Kafkas University
36100 Kars
Turkey
;
    '\,Cimen, Efdal'
;
Department of Chemistry
Kafkas University
36100 Kars
Turkey
;
    'Tercan, Bar\?i\,s'
;
Department of Physics
Karab\"uk University
78050 Karab\"uk
Turkey
;
    'Dal, Hakan'
;
Department of Chemistry
Faculty of Science
Anadolu University
26470 Yeniba\(glar
Eski\,sehir
Turkey
;
    'H\"okelek, Tuncer'
;
Department of Physics
Hacettepe University
06800 Beytepe
Ankara
Turkey
;
