# Supplementary material for: Tetra­kis(μ-4-methyl­benzoato-κ2 O:O′)bis­[(isonicotinamide-κN)copper(II)]
Source: Acta Crystallogr Sect E Struct Rep Online. 2010 Feb 27;66(Pt 3):m334–5. doi: 10.1107/S1600536810006513 (PMC2983750; doi:10.1107/S1600536810006513)
Supplement: Supplementary file 2 [file e-66-0m334-Isup2.hkl]

#
# h,k,l, Fc-squared, Fo-squared, sigma(Fo-squared) and status flag
#
data_I
_shelx_title ' b5 in P2(1)/c'
_shelx_refln_list_code          4
_shelx_F_calc_maximum      220.06
_exptl_crystal_F_000       940.00
_reflns_d_resolution_high  0.7500
 
loop_
 _symmetry_equiv_pos_as_xyz
 'x, y, z'
 '-x, y+1/2, -z+1/2'
 '-x, -y, -z'
 'x, -y-1/2, z-1/2'
 
_cell_length_a    11.2305
_cell_length_b    23.4691
_cell_length_c     8.0087
_cell_angle_alpha  90.000
_cell_angle_beta  102.128
_cell_angle_gamma  90.000
 
_shelx_F_squared_multiplier     1.000
 
loop_
 _refln_index_h
 _refln_index_k
 _refln_index_l
 _refln_F_squared_calc
 _refln_F_squared_meas
 _refln_F_squared_sigma
 _refln_observed_status
   1   0   0    20755.54    21196.89    230.05 o
   2   0   0     2489.40     2620.58     57.33 o
   3   0   0       22.98      -34.70     40.73 o
   4   0   0      422.12      394.75     55.31 o
   5   0   0       53.60       33.19     51.29 o
   6   0   0     1254.52     1320.52    101.58 o
   7   0   0     3568.81     3720.68    172.48 o
   8   0   0     4054.03     3964.06    192.09 o
   9   0   0     5021.16     5086.95    233.33 o
  10   0   0      883.89     1042.94    140.30 o
  11   0   0      702.59      747.25    136.78 o
  12   0   0     2195.77     1851.54    188.07 o
  13   0   0     1246.68     1317.50    182.54 o
  14   0   0      463.91      513.93    161.42 o
   1   1   0     1692.20     1711.00     22.69 o
   2   1   0     4487.74     4273.92     43.68 o
   3   1   0     3377.03     3438.83     89.93 o
   4   1   0      705.63      709.19     33.75 o
   5   1   0     3986.09     4006.72    126.97 o
   6   1   0      468.37      474.22     55.82 o
   7   1   0       23.48       71.88     48.54 o
   8   1   0       45.02       47.05     39.76 o
   9   1   0        7.93      111.07    121.94 o
  10   1   0      223.61      245.47     75.92 o
  11   1   0      212.85      263.67     83.03 o
  12   1   0       63.16      143.88     83.81 o
  13   1   0        4.63      -16.94     88.16 o
  14   1   0        1.24      -94.03     94.03 o
   0   2   0    33615.23    30773.98   2835.14 o
   1   2   0    19392.48    20012.81    194.44 o
   2   2   0    31373.04    30598.67    222.63 o
   3   2   0       41.92       24.89      6.91 o
   4   2   0     1117.37     1131.01     25.60 o
   5   2   0      845.88      936.54     35.93 o
   6   2   0      263.82      297.70     22.75 o
   7   2   0      407.42      393.26     32.43 o
   8   2   0     1093.78     1185.46     53.37 o
   9   2   0     5769.60     5467.72    193.35 o
  10   2   0     1089.59     1083.40    216.98 o
  11   2   0      126.28      179.10    131.75 o
  12   2   0     2318.36     2013.55    135.57 o
  13   2   0     1155.83      907.54    115.56 o
  14   2   0      154.14      -95.29     95.29 o
   1   3   0     4408.03     4300.98     49.98 o
   2   3   0      280.57      267.20     18.16 o
   3   3   0     5516.68     5233.74     52.04 o
   4   3   0       88.41       83.84     11.20 o
   5   3   0     2067.09     2034.06     38.92 o
   6   3   0     6324.25     6390.21     77.57 o
   7   3   0     1465.90     1406.33     60.96 o
   8   3   0       16.77       -5.23     31.34 o
   9   3   0      254.11      198.57    120.44 o
  10   3   0      997.42     1096.48     98.67 o
  11   3   0        8.12      -21.10     73.70 o
  12   3   0      135.66      157.48    108.62 o
  13   3   0       94.57      131.33    183.04 o
  14   3   0      329.95      116.12    104.64 o
   0   4   0     9605.12     9948.46    153.41 o
   1   4   0       56.15       74.03      8.17 o
   2   4   0      271.42      363.52     24.26 o
   3   4   0     2724.31     2691.30     35.65 o
   4   4   0       27.15       45.37     15.32 o
   5   4   0      464.47      605.17     31.64 o
   6   4   0       95.69       63.51     18.52 o
   7   4   0       12.43       -2.57     21.85 o
   8   4   0      364.15      351.16     39.39 o
   9   4   0     1082.51     1042.67    190.33 o
  10   4   0      827.75      910.43     95.26 o
  11   4   0      645.27      669.53     95.74 o
  12   4   0      120.29      135.79     86.37 o
  13   4   0        2.01       48.07     97.30 o
  14   4   0        6.50       97.62    102.00 o
   1   5   0     2092.00     2282.67     31.50 o
   2   5   0      742.93      955.88     25.78 o
   3   5   0     1113.46      999.28     23.74 o
   4   5   0     6917.75     6437.59     65.36 o
   5   5   0     1868.87     1705.12     47.11 o
   6   5   0     2456.18     2235.30     56.11 o
   7   5   0     7224.84     7249.60    108.07 o
   8   5   0     2601.46     2684.21     82.62 o
   9   5   0      151.03      212.66     67.68 o
  10   5   0     2897.04     2690.27    178.77 o
  11   5   0      515.13      446.05     88.54 o
  12   5   0      104.14      -20.15     81.89 o
  13   5   0      594.85      375.69    103.36 o
  14   5   0      362.11      221.88    107.15 o
   0   6   0       32.09       97.62     21.15 o
   1   6   0     4418.13     4571.53     56.91 o
   2   6   0     6516.50     6833.57     68.81 o
   3   6   0      273.88      317.49     14.28 o
   4   6   0       44.04       48.42     10.59 o
   5   6   0      800.63     1006.54     53.35 o
   6   6   0       30.77       25.47     20.76 o
   7   6   0      703.78      770.90     40.21 o
   8   6   0       27.11       45.68     33.29 o
   9   6   0      473.26      350.91     73.32 o
  10   6   0      365.11      453.98     81.07 o
  11   6   0      701.78      612.62     94.03 o
  12   6   0       46.46      -40.85     80.76 o
  13   6   0       28.94      -15.56     90.81 o
  14   6   0       53.52      -95.20     95.20 o
   1   7   0    10546.18    10510.69    108.15 o
   2   7   0      768.26      745.31     24.73 o
   3   7   0       40.41      156.59     13.10 o
   4   7   0     1516.74     1318.64     30.34 o
   5   7   0    14110.79    13870.17    126.98 o
   6   7   0    10885.53    10568.95    138.39 o
   7   7   0     4637.28     4729.83     87.75 o
   8   7   0     1335.77     1311.30     54.54 o
   9   7   0      175.07      128.71     43.24 o
  10   7   0      260.61      181.28     74.32 o
  11   7   0       52.81       15.47     80.46 o
  12   7   0      188.90       88.28     85.47 o
  13   7   0      493.42      588.12    131.50 o
  14   7   0     1361.91     1306.76    139.56 o
   0   8   0      611.97      635.41     39.78 o
   1   8   0     1714.32     1930.92     38.17 o
   2   8   0     2319.61     2464.46     37.97 o
   3   8   0     2603.42     2895.23     44.34 o
   4   8   0      195.90      245.34     15.89 o
   5   8   0     2362.75     2416.33     39.88 o
   6   8   0      458.83      477.77     33.40 o
   7   8   0       77.15       73.12     26.75 o
   8   8   0      414.73      424.74     38.91 o
   9   8   0      119.64       58.37     44.13 o
  10   8   0      893.69      780.62     92.16 o
  11   8   0      170.41      209.64    184.05 o
  12   8   0       15.10      -76.67     80.48 o
  13   8   0        0.42     -188.31    203.91 o
  14   8   0      125.21      -20.06    160.92 o
   1   9   0     3166.50     3119.58     49.42 o
   2   9   0      725.09      611.92     20.69 o
   3   9   0     5794.11     5537.12     65.77 o
   4   9   0    11125.51    11071.47    119.04 o
   5   9   0     4328.83     4216.49     56.30 o
   6   9   0     4077.02     4103.63     65.31 o
   7   9   0     5265.39     5246.58     96.47 o
   8   9   0     4169.38     4195.60     91.06 o
   9   9   0        4.14       23.76     42.32 o
  10   9   0      471.38      564.30     61.85 o
  11   9   0      339.53      167.35     84.84 o
  12   9   0        4.76      -34.98     84.80 o
  13   9   0     1296.93     1135.42    127.56 o
  14   9   0      646.15      759.64    289.15 o
   0  10   0     2188.71     2264.25     76.25 o
   1  10   0      312.89      455.27     22.74 o
   2  10   0       59.15       97.78     18.19 o
   3  10   0       87.52       65.92     21.13 o
   4  10   0      437.01      599.00     22.72 o
   5  10   0      159.03      172.04     22.61 o
   6  10   0      522.28      610.37     29.00 o
   7  10   0        2.01      -35.89     37.52 o
   8  10   0     1384.81     1459.40     61.69 o
   9  10   0     1516.70     1538.51     80.30 o
  10  10   0      184.51      243.27     82.64 o
  11  10   0       91.63      117.83     80.05 o
  12  10   0      191.33       39.56    101.58 o
  13  10   0        5.51      -91.25     91.25 o
   1  11   0      483.66      506.71     24.47 o
   2  11   0      822.89      871.07     60.41 o
   3  11   0      956.66      844.27     29.34 o
   4  11   0     2623.74     2631.59     44.03 o
   5  11   0     4434.56     4368.82     57.02 o
   6  11   0     5930.85     5922.85    132.46 o
   7  11   0      455.46      450.99     39.99 o
   8  11   0      304.46      367.57     49.94 o
   9  11   0      174.89      229.25     51.05 o
  10  11   0      316.56      279.08     56.41 o
  11  11   0      314.15      334.00     86.99 o
  12  11   0       12.52     -132.76    132.76 o
  13  11   0     1192.95     1225.78    272.30 o
   0  12   0     2242.50     2165.36     81.42 o
   1  12   0     3537.65     3516.00     70.87 o
   2  12   0      204.76      156.90     20.38 o
   3  12   0       19.78       14.56     23.39 o
   4  12   0      949.54     1011.76     31.15 o
   5  12   0     1268.76     1367.83     36.57 o
   6  12   0        1.33        6.58     20.75 o
   7  12   0      423.65      443.21     51.00 o
   8  12   0     1969.74     2154.72     74.87 o
   9  12   0     1959.92     2159.32     93.47 o
  10  12   0      964.83     1026.31     75.98 o
  11  12   0      769.56      838.31    175.75 o
  12  12   0      611.34      648.80    305.99 o
  13  12   0       67.16       64.05     98.11 o
   1  13   0      953.41     1170.71     46.92 o
   2  13   0      210.79      287.67     24.82 o
   3  13   0      199.73      285.71     25.90 o
   4  13   0     1146.89     1106.30     35.36 o
   5  13   0      507.25      500.38     27.63 o
   6  13   0       37.77       44.42     21.30 o
   7  13   0      402.72      481.50     52.71 o
   8  13   0     1418.56     1523.87     65.09 o
   9  13   0      389.82      334.30     55.64 o
  10  13   0        2.36        7.07     50.84 o
  11  13   0       20.26       44.93     53.37 o
  12  13   0      156.55      112.46     93.06 o
  13  13   0      160.06      214.22    150.86 o
   0  14   0     8860.01     8625.96    181.93 o
   1  14   0     9435.72     9285.52    133.98 o
   2  14   0      257.37      189.71     23.47 o
   3  14   0     2272.75     2242.96     67.59 o
   4  14   0      450.39      430.74     27.89 o
   5  14   0       18.04       12.41     18.29 o
   6  14   0      299.86      243.41     32.12 o
   7  14   0      212.61      270.75     47.22 o
   8  14   0     2135.60     2221.97     93.20 o
   9  14   0     2627.35     2749.23    119.14 o
  10  14   0     2499.25     2668.76    110.12 o
  11  14   0     1038.99     1112.79    113.65 o
  12  14   0     1936.74     1788.68    202.65 o
  13  14   0      398.84      253.44    150.86 o
   1  15   0      254.34      284.01     31.03 o
   2  15   0      177.80      225.55     24.87 o
   3  15   0      180.18      211.06     26.59 o
   4  15   0        0.93       16.01     28.00 o
   5  15   0      132.27      180.79     27.28 o
   6  15   0       37.95       33.13     32.45 o
   7  15   0      213.50      199.34     44.29 o
   8  15   0       61.51      107.14     58.56 o
   9  15   0      234.12      186.47     67.17 o
  10  15   0      551.28      558.63     83.22 o
  11  15   0      268.22      281.54    110.13 o
  12  15   0       19.90     -109.62    130.24 o
   0  16   0     4691.28     4613.15    131.40 o
   1  16   0     7936.59     7786.66    133.52 o
   2  16   0     5282.81     4883.96     84.16 o
   3  16   0     2474.82     2389.94     60.17 o
   4  16   0       13.11      -23.79     23.79 o
   5  16   0        2.25       15.77     27.44 o
   6  16   0      404.80      459.92     44.29 o
   7  16   0      309.31      494.38     54.26 o
   8  16   0      321.58      440.34     73.88 o
   9  16   0     1677.67     1732.01    115.17 o
  10  16   0     3555.89     3522.98    152.61 o
  11  16   0     1493.41     1647.50    235.09 o
  12  16   0      532.79      449.06    159.91 o
   1  17   0       39.80       71.20     27.73 o
   2  17   0     3366.86     3369.32     82.71 o
   3  17   0      422.00      422.96     38.96 o
   4  17   0      180.47      207.67     31.32 o
   5  17   0      483.68      558.48     34.91 o
   6  17   0      226.25      213.93     39.19 o
   7  17   0      534.62      511.07     57.18 o
   8  17   0      332.30      354.03     73.27 o
   9  17   0        1.73       83.33     83.22 o
  10  17   0        2.22      -16.35     65.76 o
  11  17   0       22.10      107.77    102.58 o
  12  17   0      380.76      242.38    152.87 o
   0  18   0     5632.24     5911.19    159.51 o
   1  18   0     5162.95     5035.20    103.71 o
   2  18   0      558.25      589.15     45.26 o
   3  18   0      510.13      498.05     43.31 o
   4  18   0       93.74       95.43     37.67 o
   5  18   0      316.12      328.02     33.33 o
   6  18   0       81.16       76.50     36.43 o
   7  18   0      142.80      177.22     41.19 o
   8  18   0      647.63      649.76     63.59 o
   9  18   0     1247.70     1256.26    105.25 o
  10  18   0      479.55      650.55     92.79 o
  11  18   0      693.56      626.67    101.58 o
   1  19   0      921.44      978.07     55.53 o
   2  19   0       40.70       96.35     50.95 o
   3  19   0     1233.92     1305.58     73.74 o
   4  19   0     3555.09     3441.43     88.35 o
   5  19   0     2314.57     2380.81     86.30 o
   6  19   0      484.19      530.80     72.25 o
   7  19   0      198.63      184.23     58.75 o
   8  19   0       28.75       31.41     65.37 o
   9  19   0      121.50      231.18     74.41 o
  10  19   0      218.98      238.84     80.90 o
  11  19   0       98.42      115.44    100.07 o
   0  20   0     2382.38     2211.46    106.97 o
   1  20   0       55.26       57.81     32.24 o
   2  20   0       31.67       44.64     32.80 o
   3  20   0      137.68      160.38     36.81 o
   4  20   0      166.24      112.09     35.86 o
   5  20   0      284.99      254.17     72.00 o
   6  20   0       24.25       16.66     41.68 o
   7  20   0      155.78      116.03     46.31 o
   8  20   0      112.52      127.35     58.51 o
   9  20   0      349.18      316.80    108.62 o
  10  20   0       64.28      224.28    104.60 o
  11  20   0       53.91      -28.16     95.04 o
   1  21   0      932.65      969.20     58.44 o
   2  21   0     1183.56     1215.23     85.94 o
   3  21   0     2240.09     2200.28     76.95 o
   4  21   0     1867.79     1872.10     73.71 o
   5  21   0     2275.37     2415.05    126.63 o
   6  21   0     1752.76     1826.49     93.98 o
   7  21   0      583.59      602.92     64.77 o
   8  21   0       24.49      -18.29     70.65 o
   9  21   0       78.55       42.24     90.52 o
  10  21   0       16.44      128.73    102.58 o
   0  22   0       84.13      121.37     53.16 o
   1  22   0      892.16      867.75     72.49 o
   2  22   0      166.10      158.45     39.00 o
   3  22   0       43.07       42.31     35.60 o
   4  22   0      151.10      128.48     39.44 o
   5  22   0       88.28       91.24     46.30 o
   6  22   0       14.53      -11.35     43.43 o
   7  22   0       90.06      192.56     52.25 o
   8  22   0      205.94      168.74     67.99 o
   9  22   0      213.44      196.12    104.60 o
  10  22   0        9.18      -57.33     97.56 o
   1  23   0     1373.78     1440.05     95.41 o
   2  23   0      201.89      205.27     47.76 o
   3  23   0      197.73      197.40     52.69 o
   4  23   0     1221.06     1303.02     69.93 o
   5  23   0     2078.46     2072.25    104.41 o
   6  23   0     2402.27     2329.18    105.81 o
   7  23   0     1093.22     1048.85     84.60 o
   8  23   0      275.34      230.13    139.29 o
   9  23   0       14.15      -89.51     89.51 o
   0  24   0      400.19      381.04     68.80 o
   1  24   0      719.33      746.13     57.75 o
   2  24   0       22.56      -30.92     36.00 o
   3  24   0       13.99        1.56     37.41 o
   4  24   0      210.11      262.57     56.21 o
   5  24   0      275.74      219.79     71.01 o
   6  24   0       21.43       53.87     50.66 o
   7  24   0        0.82       10.12     51.17 o
   8  24   0       90.01       75.54     67.03 o
   9  24   0       47.09      103.59    107.61 o
   1  25   0        1.61       10.30     37.83 o
   2  25   0      162.06      135.15     43.51 o
   3  25   0     1312.89     1383.43     74.32 o
   4  25   0     1908.29     1934.23    104.01 o
   5  25   0      968.17     1049.88     83.87 o
   6  25   0     1944.02     1931.28    104.81 o
   7  25   0      272.12      306.08     64.64 o
   8  25   0      228.51       99.18     93.53 o
   0  26   0      221.42      264.31     67.70 o
   1  26   0      421.95      408.35     52.48 o
   2  26   0      161.72      103.77     43.14 o
   3  26   0       17.48       29.76     42.19 o
   4  26   0      187.97      203.91     56.91 o
   5  26   0        0.11      -37.36     48.83 o
   6  26   0       49.91       12.50     54.52 o
   7  26   0        7.47      -52.00     52.00 o
   8  26   0       25.28      -37.71     69.01 o
   1  27   0      230.82      202.44     48.52 o
   2  27   0      234.38      284.98     66.19 o
   3  27   0     1201.04     1196.86     75.12 o
   4  27   0     1861.54     1759.57    186.43 o
   5  27   0      191.33      173.81     61.31 o
   6  27   0      119.92      -16.95     64.16 o
   7  27   0       50.85      153.03     62.09 o
   0  28   0      155.69       94.61     66.11 o
   1  28   0      443.76      482.26     63.87 o
   2  28   0     2041.44     1795.54    120.70 o
   3  28   0      977.59     1018.21     83.20 o
   4  28   0       37.12      101.56     67.56 o
   5  28   0       46.54      -53.53     53.53 o
   6  28   0       42.56       32.21     58.48 o
   1  29   0      119.15        8.05     43.89 o
   2  29   0      339.45      285.76     55.58 o
   3  29   0      431.27      296.72     67.53 o
   4  29   0       44.93       65.11     74.85 o
   5  29   0       59.92        6.34     57.95 o
   0  30   0     2615.83     2624.60    144.40 o
   1  30   0     1254.16     1185.43     80.05 o
   2  30   0      498.06      500.45     62.83 o
   3  30   0      437.33      347.82    107.58 o
   4  30   0       92.30      115.81     64.28 o
   1  31   0       75.06       42.95     48.60 o
   2  31   0       26.95       44.04     73.02 o
 -14   1   1      246.03       97.78     99.70 o
 -13   1   1       18.36      -82.32     82.32 o
 -12   1   1       20.43       75.62     80.68 o
 -11   1   1     2634.58     2689.43    140.05 o
 -10   1   1     3031.05     3064.77    139.20 o
  -9   1   1     5662.87     5484.09    206.42 o
  -8   1   1     5147.87     4984.80    145.61 o
  -7   1   1     3042.81     2931.26     72.33 o
  -6   1   1      417.80      359.69     27.48 o
  -5   1   1       13.34       55.41     10.52 o
  -4   1   1     9712.22     9497.91     93.94 o
  -3   1   1     1090.38     1014.32     30.78 o
  -2   1   1      307.64      302.05     10.63 o
  -1   1   1    11598.57    11973.42    122.41 o
   0   1   1     4185.92     4429.24     37.89 o
   1   1   1    36879.84    36888.99    354.10 o
   2   1   1     7685.41     7420.78    121.63 o
   3   1   1     1294.07     1101.27     33.03 o
   4   1   1     2272.61     2103.26     67.72 o
   5   1   1     3919.95     3838.84     65.34 o
   6   1   1      684.36      773.56     62.50 o
   7   1   1      183.62      205.17     62.35 o
   8   1   1     1568.62     1400.20     92.79 o
   9   1   1      258.68      199.87     69.14 o
  10   1   1     1485.56     1596.55    111.05 o
  11   1   1     1559.67     1593.66    118.91 o
  12   1   1     1553.21     1354.87    132.76 o
  13   1   1     2347.93     2215.05    152.99 o
  14   1   1      928.52      521.99    119.65 o
 -14   2   1      148.45      133.56    101.15 o
 -13   2   1      513.97      346.54     97.11 o
 -12   2   1       27.38       70.78     78.05 o
 -11   2   1      653.89      698.86     91.69 o
 -10   2   1        6.99      104.32     67.02 o
  -9   2   1       12.61      141.86     62.93 o
  -8   2   1        3.43       38.52     32.31 o
  -7   2   1       50.59      131.80     28.29 o
  -6   2   1      320.84      397.57     31.85 o
  -5   2   1      257.74      350.54     18.80 o
  -4   2   1      773.63      813.96     43.14 o
  -3   2   1      227.91      275.34     13.07 o
  -2   2   1     4444.66     4373.26     40.01 o
  -1   2   1     9027.81     9257.16    114.35 o
   0   2   1      155.24      184.10      7.74 o
   1   2   1    11827.19    12107.29    101.58 o
   2   2   1    13457.08    13928.15    131.67 o
   3   2   1     1169.56     1220.84     29.75 o
   4   2   1      195.41      236.36     17.35 o
   5   2   1      103.32      104.35     18.57 o
   6   2   1     2752.56     2847.86     58.36 o
   7   2   1      402.81      415.41     31.86 o
   8   2   1      165.78      302.92     65.06 o
   9   2   1       46.30       -4.82     62.20 o
  10   2   1      448.06      526.71     83.67 o
  11   2   1        7.58      -72.00     72.00 o
  12   2   1        5.63      -59.98     81.24 o
  13   2   1        0.13      -69.91     87.65 o
  14   2   1       71.87       40.74    213.72 o
 -14   3   1        6.33      -93.65     93.65 o
 -13   3   1       89.55      195.88     91.56 o
 -12   3   1      712.57      594.79     96.91 o
 -11   3   1      846.11      775.97     93.27 o
 -10   3   1     2739.03     2784.56    343.45 o
  -9   3   1     3450.50     3324.67    136.18 o
  -8   3   1     3650.60     3565.06     89.02 o
  -7   3   1     2711.55     2588.20    125.53 o
  -6   3   1     3182.14     3141.86     74.23 o
  -5   3   1     1152.15      987.72     33.44 o
  -4   3   1      421.62      422.69     20.29 o
  -3   3   1     1168.63     1345.72     62.76 o
  -2   3   1     5565.92     5509.96     54.72 o
  -1   3   1    26084.62    26207.78    256.32 o
   0   3   1     4305.29     4179.85     38.83 o
   1   3   1     2347.05     2186.01     29.69 o
   2   3   1     6310.77     6029.56     67.75 o
   3   3   1     3531.41     3390.63     48.17 o
   4   3   1     1003.62      912.59     30.65 o
   5   3   1     3791.27     3666.10     61.25 o
   6   3   1      265.64      219.43     22.30 o
   7   3   1      213.92      310.99     27.80 o
   8   3   1      285.17      269.48     37.63 o
   9   3   1       48.90       73.16     64.53 o
  10   3   1      460.63      476.99     84.48 o
  11   3   1     1450.73     1239.50    109.83 o
  12   3   1     1790.80     1798.08    133.08 o
  13   3   1     1151.29     1170.70    127.63 o
  14   3   1      656.64      663.62    132.25 o
 -14   4   1       22.36      -23.28     95.46 o
 -13   4   1      124.98       84.96     89.22 o
 -12   4   1      203.16      274.09     86.87 o
 -11   4   1     2225.30     2061.89    136.02 o
 -10   4   1      939.11     1120.91     97.07 o
  -9   4   1       57.43       78.89     36.49 o
  -8   4   1       54.50       64.93     33.07 o
  -7   4   1       51.26       52.32     19.31 o
  -6   4   1     2212.27     2496.78     54.34 o
  -5   4   1      382.97      254.04     23.18 o
  -4   4   1     2292.35     2070.07     38.03 o
  -3   4   1       79.89       42.13     11.82 o
  -2   4   1    18014.27    18598.89    192.32 o
  -1   4   1     3267.88     3190.33     36.87 o
   0   4   1    10873.85    10781.43     82.58 o
   1   4   1      122.22      167.51     10.59 o
   2   4   1      449.77      496.29     16.60 o
   3   4   1     3193.92     3400.51     49.22 o
   4   4   1       90.82      128.84     17.43 o
   5   4   1      731.47      741.27     31.12 o
   6   4   1     7216.16     7268.02     88.55 o
   7   4   1     8071.77     8024.85    100.76 o
   8   4   1     1160.04     1050.83     59.66 o
   9   4   1      170.60      113.41     66.48 o
  10   4   1      501.46      449.04     81.25 o
  11   4   1      173.36      126.66     80.18 o
  12   4   1      105.39       93.59     89.26 o
  13   4   1       30.58       82.50     92.98 o
  14   4   1       22.33      -82.00    100.81 o
 -14   5   1        1.82      112.32    101.60 o
 -13   5   1      424.10      450.36    100.45 o
 -12   5   1      142.76      199.28    114.15 o
 -11   5   1       37.68      -31.54     70.23 o
 -10   5   1      346.71      380.10    107.61 o
  -9   5   1     2804.97     2809.65     90.55 o
  -8   5   1     2176.12     2138.70     76.80 o
  -7   5   1     3074.46     3188.39     66.13 o
  -6   5   1      262.33      285.32     24.33 o
  -5   5   1      270.35      358.49     20.67 o
  -4   5   1     1534.66     1579.65     55.98 o
  -3   5   1     1154.89     1140.57     38.23 o
  -2   5   1    23190.25    23409.45    222.16 o
  -1   5   1     7025.54     6552.73     64.25 o
   0   5   1      220.90      201.95     13.97 o
   1   5   1      197.79      237.10     15.60 o
   2   5   1       16.69       14.50     13.70 o
   3   5   1     1229.38     1102.22     31.21 o
   4   5   1      509.83      443.85     21.38 o
   5   5   1      108.85      164.24     16.08 o
   6   5   1     1653.09     1727.93     90.30 o
   7   5   1        7.80      -16.86     16.86 o
   8   5   1      142.58      110.51     36.06 o
   9   5   1      154.60       58.37     65.21 o
  10   5   1      812.65      629.37     87.61 o
  11   5   1     2162.83     1948.22    128.83 o
  12   5   1      327.89      235.13     91.69 o
  13   5   1      120.78       35.58    118.93 o
  14   5   1      160.81       36.36    108.87 o
 -14   6   1      816.23      588.69    117.31 o
 -13   6   1      820.13      947.07    115.48 o
 -12   6   1      535.34      526.69    108.62 o
 -11   6   1      566.76      662.45     91.74 o
 -10   6   1      316.46      348.70     76.60 o
  -9   6   1     2054.74     2075.80     81.66 o
  -8   6   1       21.94       36.62     33.72 o
  -7   6   1     3018.83     3128.55     68.34 o
  -6   6   1     3971.02     4014.45     73.96 o
  -5   6   1     2544.96     2365.59     57.77 o
  -4   6   1     5943.43     5788.51    100.26 o
  -3   6   1    23285.32    22691.34    192.06 o
  -2   6   1    48426.98    49264.65    360.98 o
  -1   6   1      377.76      478.43     13.95 o
   0   6   1        7.35       18.63     10.94 o
   1   6   1       45.68       83.24      9.54 o
   2   6   1     1451.78     1439.40     26.26 o
   3   6   1       23.18       18.03     12.35 o
   4   6   1     3285.99     3160.62     47.32 o
   5   6   1     7903.58     7697.15     91.39 o
   6   6   1    12823.10    12864.75    138.16 o
   7   6   1     4968.34     4826.15     82.15 o
   8   6   1     2690.43     2952.49     91.64 o
   9   6   1      653.27      643.65     82.74 o
  10   6   1      237.12      239.82     76.74 o
  11   6   1       35.05      -21.01     76.98 o
  12   6   1      200.97       45.90     87.00 o
  13   6   1       23.02      -36.10     93.68 o
 -14   7   1        1.73      -53.11     96.98 o
 -13   7   1      581.49      392.23    100.26 o
 -12   7   1       24.08      -44.33    101.58 o
 -11   7   1       70.79      206.49     77.98 o
 -10   7   1       31.17      -45.65     64.15 o
  -9   7   1        1.04      -36.56     36.88 o
  -8   7   1      411.19      472.37     47.77 o
  -7   7   1       20.01       23.00     22.67 o
  -6   7   1      792.67      967.97     42.78 o
  -5   7   1      302.95      311.09     22.29 o
  -4   7   1     4543.90     4968.73     59.37 o
  -3   7   1     1131.40     1092.13     46.66 o
  -2   7   1     9436.45     9549.00     91.03 o
  -1   7   1    12799.27    13241.59    175.67 o
   0   7   1      904.19     1023.79     28.30 o
   1   7   1        0.26        2.62      8.76 o
   2   7   1     1518.38     1554.96     26.08 o
   3   7   1     1173.76     1310.22     27.30 o
   4   7   1      716.85      836.28     27.92 o
   5   7   1      570.15      577.41     42.58 o
   6   7   1     2329.60     2504.90     45.94 o
   7   7   1      163.77      159.97     25.39 o
   8   7   1     1314.24     1205.64     93.11 o
   9   7   1       75.01      128.59     68.56 o
  10   7   1        7.35       35.40     70.01 o
  11   7   1      101.86      195.88     82.62 o
  12   7   1       95.63      -91.24    152.12 o
  13   7   1       68.29      -89.93     89.93 o
 -14   8   1     1268.33     1141.40    134.09 o
 -13   8   1      217.74      196.01     95.80 o
 -12   8   1     1651.53     1687.01    126.49 o
 -11   8   1     1313.22     1199.38    144.32 o
 -10   8   1      284.33      374.32     53.42 o
  -9   8   1      113.87      142.55     44.05 o
  -8   8   1      251.94      290.22     33.95 o
  -7   8   1      417.48      419.72     33.93 o
  -6   8   1     2748.91     2797.41     60.04 o
  -5   8   1     5015.66     4914.19     71.87 o
  -4   8   1    16175.83    15616.37    191.27 o
  -3   8   1    23310.04    23445.85    201.36 o
  -2   8   1     6683.28     6288.86     67.24 o
  -1   8   1     1244.38     1006.37     30.82 o
   0   8   1      456.49      398.15     18.01 o
   1   8   1       62.93       87.07     10.67 o
   2   8   1     1565.15     1579.04     31.30 o
   3   8   1      208.11      239.01     14.95 o
   4   8   1     1361.26     1378.98     34.73 o
   5   8   1     7756.32     7569.22     85.08 o
   6   8   1     8905.91     8472.35    102.34 o
   7   8   1     8605.06     8855.00    132.55 o
   8   8   1      525.16      597.52     53.48 o
   9   8   1     1404.20     1481.90    104.71 o
  10   8   1     3047.52     2959.66    142.05 o
  11   8   1      470.79      464.88     92.16 o
  12   8   1      122.00      108.36     89.38 o
  13   8   1      161.24       27.86     97.96 o
 -14   9   1       16.55      -78.90     97.96 o
 -13   9   1      260.28      277.62    101.27 o
 -12   9   1        8.88       21.17     81.37 o
 -11   9   1        2.23      -47.23     72.67 o
 -10   9   1       82.71      147.24     47.16 o
  -9   9   1     1439.44     1419.49     95.51 o
  -8   9   1      274.97      322.02     37.07 o
  -7   9   1      213.73      281.38     53.86 o
  -6   9   1        4.63       36.70     21.93 o
  -5   9   1      438.66      487.75     21.84 o
  -4   9   1      646.21      675.15     24.93 o
  -3   9   1     1141.29     1300.12     33.68 o
  -2   9   1       49.75       73.13     13.42 o
  -1   9   1     3682.87     3795.14     84.79 o
   0   9   1      537.05      469.45     26.85 o
   1   9   1      727.28      684.92     19.56 o
   2   9   1      936.05     1030.50     27.66 o
   3   9   1     2737.48     2830.36     37.49 o
   4   9   1       44.79       12.20     12.55 o
   5   9   1      479.49      402.20     23.37 o
   6   9   1      145.79      137.86     21.36 o
   7   9   1        4.84       22.29     28.08 o
   8   9   1      338.43      343.18     45.77 o
   9   9   1       54.78       69.01     68.20 o
  10   9   1      393.62      376.81     99.82 o
  11   9   1      417.78      289.10     90.65 o
  12   9   1      179.94      240.26     98.63 o
  13   9   1       10.00      -90.79     90.79 o
 -14  10   1      815.40      759.13    123.13 o
 -13  10   1      153.56       28.07     91.61 o
 -12  10   1     1960.29     1950.36    187.32 o
 -11  10   1      366.97      324.70    123.45 o
 -10  10   1      272.09      381.10     56.93 o
  -9  10   1        3.95       15.84     41.64 o
  -8  10   1      260.71      328.20     39.93 o
  -7  10   1        2.51      -10.86     25.92 o
  -6  10   1      967.01     1010.68     50.08 o
  -5  10   1     6733.95     6494.35     86.77 o
  -4  10   1       14.70       40.74     14.98 o
  -3  10   1    13107.49    13358.82    127.17 o
  -2  10   1    10618.53    10719.79    119.53 o
  -1  10   1      806.71      690.28     27.22 o
   0  10   1     1120.45     1043.16     37.84 o
   1  10   1      370.65      394.71     19.41 o
   2  10   1      227.66      262.11     17.61 o
   3  10   1     1874.87     1768.85     36.30 o
   4  10   1     1393.79     1278.80     39.71 o
   5  10   1      304.20      251.91     18.19 o
   6  10   1     5183.90     5135.23     70.33 o
   7  10   1     6483.09     6736.17    189.33 o
   8  10   1      353.20      374.53     41.73 o
   9  10   1     1332.70     1369.97    100.54 o
  10  10   1      221.93      255.93     80.96 o
  11  10   1      194.41      295.99     87.88 o
  12  10   1       98.08       32.99    155.64 o
  13  10   1        2.39       19.17     95.64 o
 -13  11   1       61.06        5.58     91.66 o
 -12  11   1       15.62      -23.80     82.97 o
 -11  11   1      371.59      232.95    106.10 o
 -10  11   1      834.85      960.38     72.28 o
  -9  11   1      840.43      833.32     66.45 o
  -8  11   1      280.67      353.28     40.77 o
  -7  11   1     2212.95     2216.53     60.68 o
  -6  11   1      481.81      514.82     25.62 o
  -5  11   1      158.34      117.40     17.86 o
  -4  11   1       48.48       35.61     16.52 o
  -3  11   1       13.02       17.68     14.39 o
  -2  11   1      796.44      951.42     34.35 o
  -1  11   1      104.05       70.26     16.68 o
   0  11   1     2884.19     2874.95     56.11 o
   1  11   1     3395.00     3315.32     46.95 o
   2  11   1     1060.99      957.64     27.87 o
   3  11   1        9.45       18.93     14.47 o
   4  11   1     2138.30     2099.02     35.21 o
   5  11   1     3153.17     3437.01     48.98 o
   6  11   1      984.83     1053.95     36.67 o
   7  11   1       10.49       29.08     40.34 o
   8  11   1     1052.00     1066.93     56.00 o
   9  11   1      124.34      199.74     88.00 o
  10  11   1       93.98       24.44     72.73 o
  11  11   1      215.82      169.44     96.30 o
  12  11   1     1085.04     1089.88    145.83 o
  13  11   1      982.03      737.95    181.78 o
 -13  12   1       90.41      169.58    100.32 o
 -12  12   1     1336.61     1449.78    124.88 o
 -11  12   1       21.85       46.65     80.02 o
 -10  12   1        1.72      -16.20     46.14 o
  -9  12   1      165.74      134.34     52.52 o
  -8  12   1      636.63      713.35     49.68 o
  -7  12   1      321.42      260.61     42.33 o
  -6  12   1      193.47      184.94     32.10 o
  -5  12   1      202.02      232.35     21.56 o
  -4  12   1        7.99        0.50     15.74 o
  -3  12   1     6193.01     6473.28    152.35 o
  -2  12   1      493.81      399.09     24.88 o
  -1  12   1     2651.20     2584.64     52.73 o
   0  12   1      937.24      966.08     33.08 o
   1  12   1     1770.15     1685.19     57.67 o
   2  12   1      801.83      987.12     28.89 o
   3  12   1      676.97      824.73     28.07 o
   4  12   1     1406.65     1464.65     42.59 o
   5  12   1     2998.58     3038.90     57.21 o
   6  12   1     1056.40     1004.23     40.37 o
   7  12   1     1445.55     1421.22     73.32 o
   8  12   1      118.31      111.15     47.26 o
   9  12   1       69.35       84.45     43.38 o
  10  12   1       26.56       44.43     74.31 o
  11  12   1        9.34      -76.17     76.17 o
  12  12   1        8.43      -84.87     84.87 o
  13  12   1        2.07      -93.67     93.67 o
 -13  13   1       54.65      116.66    141.81 o
 -12  13   1       19.25     -119.18    119.18 o
 -11  13   1      343.58      409.22     65.67 o
 -10  13   1      379.23      391.97     87.30 o
  -9  13   1     2371.20     2473.51     98.79 o
  -8  13   1     4361.67     4587.17    100.87 o
  -7  13   1     2039.80     2054.50     63.55 o
  -6  13   1      236.09      151.76     49.09 o
  -5  13   1      187.81      202.26     27.38 o
  -4  13   1      349.50      331.06     23.35 o
  -3  13   1     7387.88     7585.41    100.11 o
  -2  13   1      201.94      193.71     22.19 o
  -1  13   1     1990.91     2075.80     48.32 o
   0  13   1     7578.43     7659.06     96.08 o
   1  13   1     3375.91     3013.25     55.24 o
   2  13   1     3475.57     3336.45     64.31 o
   3  13   1     6440.72     6471.41     74.75 o
   4  13   1     1763.18     1647.02     40.58 o
   5  13   1      914.44      922.47     34.65 o
   6  13   1      796.74      831.20     39.32 o
   7  13   1        0.17       35.45     31.13 o
   8  13   1       31.15      -21.56     42.11 o
   9  13   1     2022.28     2239.82    100.96 o
  10  13   1      580.79      518.39     89.71 o
  11  13   1      229.80      169.03    105.60 o
  12  13   1      533.97      359.93    103.32 o
 -13  14   1        3.45      -26.65    136.78 o
 -12  14   1      105.91      165.44    134.26 o
 -11  14   1        0.82       22.25     87.25 o
 -10  14   1        0.25      -36.34     67.38 o
  -9  14   1      261.24      245.01     53.70 o
  -8  14   1        2.26      -13.36     34.30 o
  -7  14   1       43.54       28.85     33.32 o
  -6  14   1     1116.88     1104.12     46.70 o
  -5  14   1       20.12      -15.97     19.14 o
  -4  14   1       55.32       60.43     19.51 o
  -3  14   1      622.59      704.74     34.62 o
  -2  14   1      167.89      195.93     23.10 o
  -1  14   1       15.66       22.29     19.14 o
   0  14   1     1919.01     2099.33     47.40 o
   1  14   1     3558.81     3740.00     78.77 o
   2  14   1        5.70       20.34     20.35 o
   3  14   1      126.30      141.99     19.11 o
   4  14   1        0.56      -11.79     17.98 o
   5  14   1       30.58       31.78     21.37 o
   6  14   1      903.96      952.82     52.09 o
   7  14   1        8.24       19.61     33.07 o
   8  14   1       66.22        3.16     47.80 o
   9  14   1       68.06       67.45     50.30 o
  10  14   1       48.40      -21.85     75.15 o
  11  14   1      230.76      199.64    124.71 o
  12  14   1       89.68       -8.55    135.77 o
 -13  15   1       72.97      -61.35    139.29 o
 -12  15   1        2.44      -70.40    128.73 o
 -11  15   1      447.53      496.49     87.55 o
 -10  15   1     3418.97     3410.12    144.91 o
  -9  15   1     3312.86     3606.19    144.98 o
  -8  15   1      126.36      138.95     45.72 o
  -7  15   1      838.25      889.63    128.11 o
  -6  15   1     3877.52     3941.10     92.88 o
  -5  15   1     1648.13     1550.17     51.64 o
  -4  15   1     1382.14     1476.35     74.83 o
  -3  15   1     1185.08     1363.76     71.96 o
  -2  15   1     1627.22     1753.18     50.46 o
  -1  15   1      225.51      243.16     23.34 o
   0  15   1     4010.60     3966.98     84.51 o
   1  15   1     9458.51     9213.17    144.29 o
   2  15   1     8346.77     7973.49    105.66 o
   3  15   1     8810.83     8856.55     94.40 o
   4  15   1     3860.23     3682.55     58.58 o
   5  15   1      395.55      451.85     28.22 o
   6  15   1      292.73      363.13     39.12 o
   7  15   1     2191.63     2138.42     74.40 o
   8  15   1      130.63      103.79     42.71 o
   9  15   1        7.28       59.80     61.68 o
  10  15   1      565.40      506.88    136.28 o
  11  15   1     2970.21     2903.02    225.28 o
  12  15   1      752.74      512.92    164.44 o
 -12  16   1       14.97      -52.80    129.74 o
 -11  16   1       80.71       49.37     69.39 o
 -10  16   1      284.82      198.42     71.99 o
  -9  16   1       52.73       70.35     62.23 o
  -8  16   1       12.01       83.71     61.13 o
  -7  16   1        1.35      -18.39     40.13 o
  -6  16   1        1.44        1.15     32.53 o
  -5  16   1      680.76      707.40     39.93 o
  -4  16   1      824.95      908.12     42.54 o
  -3  16   1       66.43       87.08     24.82 o
  -2  16   1      830.48      770.19     44.08 o
  -1  16   1      811.94      872.13     46.83 o
   0  16   1        1.70       39.71     25.89 o
   1  16   1        0.11       12.44     28.89 o
   2  16   1        6.73       22.15     22.15 o
   3  16   1      937.03     1003.25     39.10 o
   4  16   1      331.99      360.30     30.23 o
   5  16   1       34.01        0.60     23.96 o
   6  16   1      130.54      107.76     41.24 o
   7  16   1        3.76       21.59     39.99 o
   8  16   1       90.37       63.34     48.59 o
   9  16   1      121.28      228.56     68.79 o
  10  16   1       47.84      -53.30    113.65 o
  11  16   1      114.89      -84.48    120.18 o
  12  16   1       18.29     -124.21    124.21 o
 -12  17   1      539.18      485.26    158.90 o
 -11  17   1      685.78      567.35     93.62 o
 -10  17   1      970.95      929.76    110.88 o
  -9  17   1     1199.30     1016.72     98.37 o
  -8  17   1     2159.39     2320.25    126.08 o
  -7  17   1      170.02      268.96     52.96 o
  -6  17   1      375.99      353.56     48.85 o
  -5  17   1      459.40      483.00     52.12 o
  -4  17   1     1085.99     1160.93     69.71 o
  -3  17   1     1282.01     1431.47     51.60 o
  -2  17   1      521.41      594.53     43.02 o
  -1  17   1     2790.85     2810.98     76.79 o
   0  17   1     2109.35     2033.14     80.93 o
   1  17   1     3051.10     2886.18     78.49 o
   2  17   1     8274.99     7883.53    131.15 o
   3  17   1     7473.33     7313.21    110.81 o
   4  17   1      982.98      987.81     41.83 o
   5  17   1      116.55       82.30     27.67 o
   6  17   1      162.29      168.64     45.33 o
   7  17   1      253.18      296.19     49.76 o
   8  17   1       47.26      -28.22     42.73 o
   9  17   1      590.00      685.46    280.60 o
  10  17   1      281.04      261.10     76.51 o
  11  17   1      946.90     1011.26    175.50 o
 -12  18   1      247.09      345.97    155.38 o
 -11  18   1       69.36      -29.57    118.17 o
 -10  18   1      712.11      601.58    127.22 o
  -9  18   1      473.70      672.37     88.49 o
  -8  18   1        0.05       45.17     71.41 o
  -7  18   1       15.96        9.87     36.25 o
  -6  18   1      162.27      132.55     38.17 o
  -5  18   1      199.61      264.49     41.18 o
  -4  18   1      373.62      354.43     45.77 o
  -3  18   1     1849.65     1905.38     78.96 o
  -2  18   1      120.21      106.42     32.60 o
  -1  18   1     1818.04     1890.37     70.65 o
   0  18   1      888.67      826.94     50.65 o
   1  18   1       12.23       34.67     30.48 o
   2  18   1       99.55      124.90     33.52 o
   3  18   1      123.30      142.49     31.43 o
   4  18   1       11.69        6.83     29.90 o
   5  18   1      213.17      222.76     32.59 o
   6  18   1      217.62      236.13     52.46 o
   7  18   1     1312.23     1314.56     78.18 o
   8  18   1      278.21      287.80     55.04 o
   9  18   1      153.77      212.00     74.79 o
  10  18   1        2.63      -69.15    168.71 o
  11  18   1      153.66      -13.07    134.77 o
 -11  19   1      602.92      649.98    100.34 o
 -10  19   1      786.43      701.43     97.37 o
  -9  19   1      102.78       58.60     69.01 o
  -8  19   1      400.28      432.43     80.11 o
  -7  19   1      434.33      504.87     56.79 o
  -6  19   1      947.28     1056.38    107.24 o
  -5  19   1      268.72      161.43     45.45 o
  -4  19   1       77.85       92.78     32.70 o
  -3  19   1      264.22      303.50     41.08 o
  -2  19   1       37.65       38.06     32.52 o
  -1  19   1      414.31      509.76     45.59 o
   0  19   1     2460.46     2332.53     77.01 o
   1  19   1     4445.22     4453.42    101.00 o
   2  19   1      709.40      748.92     50.88 o
   3  19   1      372.47      444.50     38.90 o
   4  19   1      814.88      874.91     47.82 o
   5  19   1      131.88      146.24     54.03 o
   6  19   1      133.60      218.29     57.59 o
   7  19   1        8.91       55.05     51.83 o
   8  19   1       17.42       12.41     52.19 o
   9  19   1       84.30       45.12     59.33 o
  10  19   1      572.97      514.43    119.68 o
 -11  20   1      203.62      190.08    107.61 o
 -10  20   1      525.71      238.86    102.08 o
  -9  20   1       94.11      -83.98     83.98 o
  -8  20   1        0.64       -6.37     54.31 o
  -7  20   1        1.51      -27.10     40.38 o
  -6  20   1     1370.38     1407.99     81.72 o
  -5  20   1     2227.92     2138.73     92.90 o
  -4  20   1      353.46      301.66     41.87 o
  -3  20   1     2258.51     2229.49     76.95 o
  -2  20   1     1657.84     1738.08     72.57 o
  -1  20   1      353.23      410.06     55.74 o
   0  20   1      392.12      359.90     43.03 o
   1  20   1      409.06      420.10     44.00 o
   2  20   1     1667.49     1658.32     79.81 o
   3  20   1      253.46      259.35     36.63 o
   4  20   1      391.10      417.23     43.40 o
   5  20   1      985.70     1040.65     72.41 o
   6  20   1     1417.41     1366.17     99.37 o
   7  20   1     1293.67     1406.18    158.40 o
   8  20   1      799.49      904.80    158.90 o
   9  20   1      970.88      809.02     89.13 o
  10  20   1      224.64      380.67    119.18 o
 -11  21   1      100.35      -89.51     89.51 o
 -10  21   1        6.00       50.79     95.54 o
  -9  21   1        1.06      121.69     96.55 o
  -8  21   1       11.47       10.49     56.88 o
  -7  21   1        2.58      -36.00     50.68 o
  -6  21   1      775.37      781.78     71.19 o
  -5  21   1      711.93      649.56     70.37 o
  -4  21   1      347.48      323.08     52.84 o
  -3  21   1     1032.18      974.50     70.33 o
  -2  21   1      322.30      288.81     70.62 o
  -1  21   1        7.08      -31.24     31.24 o
   0  21   1      246.07      292.49     42.16 o
   1  21   1      372.96      409.86     44.61 o
   2  21   1      467.45      470.58     47.68 o
   3  21   1      111.86      123.13     33.57 o
   4  21   1      138.33      158.55     34.25 o
   5  21   1      146.03      174.18     47.90 o
   6  21   1        8.27      -43.84     49.39 o
   7  21   1       31.78      -19.65     51.98 o
   8  21   1      187.80      193.75     64.70 o
   9  21   1       71.95      186.79     93.78 o
  10  21   1       91.74      227.29    111.64 o
 -10  22   1      126.78      209.69    108.12 o
  -9  22   1        9.49       45.76     89.01 o
  -8  22   1        0.08      -16.30     57.87 o
  -7  22   1        1.95       14.94     47.02 o
  -6  22   1      971.60     1105.69     80.57 o
  -5  22   1     6819.27     6877.21    199.91 o
  -4  22   1     4422.14     4360.35    105.58 o
  -3  22   1     1744.89     1765.77     74.84 o
  -2  22   1      536.07      594.64     51.13 o
  -1  22   1      784.25      854.78     58.01 o
   0  22   1      126.51      103.13     44.26 o
   1  22   1      163.89      134.16     56.76 o
   2  22   1        1.89      -25.16     33.37 o
   3  22   1      215.25      121.71     34.23 o
   4  22   1      697.99      638.83     47.29 o
   5  22   1      216.75      186.11     50.12 o
   6  22   1     2106.40     2206.68    123.20 o
   7  22   1     2525.63     2595.36    340.69 o
   8  22   1     1977.85     2150.63    127.84 o
   9  22   1      604.63      711.55    137.28 o
  10  22   1      458.55      718.09    135.77 o
 -10  23   1       73.08      132.76    107.61 o
  -9  23   1       33.63       -1.01     98.06 o
  -8  23   1        2.62       72.20     71.91 o
  -7  23   1       93.33      -48.85     48.85 o
  -6  23   1        0.52       17.17     49.56 o
  -5  23   1       37.67       55.62     47.03 o
  -4  23   1       80.10       51.70     39.12 o
  -3  23   1      126.05      134.83     40.51 o
  -2  23   1       18.10       12.80     35.43 o
  -1  23   1       98.83      164.85     40.76 o
   0  23   1      648.93      630.74     76.57 o
   1  23   1      783.15      704.79     56.01 o
   2  23   1       62.08      120.85     40.20 o
   3  23   1      122.69       68.51     34.87 o
   4  23   1       19.06        8.02     32.94 o
   5  23   1       19.60      -15.98     45.01 o
   6  23   1       82.27       81.69     59.33 o
   7  23   1       45.66      -30.38     56.13 o
   8  23   1        1.23       57.10     91.52 o
   9  23   1      225.51      381.17    119.18 o
  -9  24   1      206.03      308.76    122.70 o
  -8  24   1       23.72       -4.28     73.67 o
  -7  24   1      128.56       94.12     81.92 o
  -6  24   1     1533.33     1591.50    162.63 o
  -5  24   1     2878.26     2955.14    116.53 o
  -4  24   1     3099.73     2972.39    169.25 o
  -3  24   1     3550.55     3362.70     98.27 o
  -2  24   1     1792.20     1760.46     78.00 o
  -1  24   1      142.97      218.03     44.57 o
   0  24   1       37.30       70.03     41.30 o
   1  24   1      199.62      149.38     42.43 o
   2  24   1      187.34      111.49     41.38 o
   3  24   1      143.18      167.47     38.95 o
   4  24   1     1107.70     1093.76     58.76 o
   5  24   1      447.36      434.64     62.42 o
   6  24   1      991.23      738.30     89.03 o
   7  24   1     1905.32     1877.21    128.57 o
   8  24   1     1045.85     1116.93    292.41 o
  -8  25   1      383.30      420.13     86.94 o
  -7  25   1      116.86       13.25     73.65 o
  -6  25   1      591.82      574.28     70.78 o
  -5  25   1      169.10      129.65     53.50 o
  -4  25   1        4.02      -25.45     47.61 o
  -3  25   1       70.42       70.69     39.58 o
  -2  25   1      121.78      167.20     47.11 o
  -1  25   1      208.13      188.49     44.40 o
   0  25   1      413.48      452.74     55.93 o
   1  25   1     1261.92     1257.02     76.50 o
   2  25   1     1560.09     1510.51    114.82 o
   3  25   1      376.54      414.90     46.16 o
   4  25   1       99.81       55.71     50.28 o
   5  25   1      113.36      117.50     52.85 o
   6  25   1        1.86      -54.92     64.87 o
   7  25   1       34.91      -52.28     65.35 o
   8  25   1      123.32       59.84     72.25 o
  -8  26   1       52.50       71.76     72.73 o
  -7  26   1      153.76       42.99     56.29 o
  -6  26   1       44.02      100.69     56.82 o
  -5  26   1     1242.49     1136.56     88.78 o
  -4  26   1      939.25      859.34     79.42 o
  -3  26   1      545.86      578.77     57.23 o
  -2  26   1     1204.89     1196.35     77.44 o
  -1  26   1      336.07      255.56     47.37 o
   0  26   1       83.25       65.23     41.21 o
   1  26   1      151.27      105.31     44.95 o
   2  26   1        6.07      -35.83     35.83 o
   3  26   1      271.29      261.54     55.47 o
   4  26   1      350.17      310.07     61.24 o
   5  26   1      689.79      550.50    105.93 o
   6  26   1      359.05      428.22     82.19 o
   7  26   1       80.42      183.48     85.49 o
  -7  27   1      711.19      623.97    134.51 o
  -6  27   1      407.69      460.12     83.32 o
  -5  27   1        4.62       50.86     55.41 o
  -4  27   1      214.77      222.58     61.62 o
  -3  27   1       18.25      -19.23     40.58 o
  -2  27   1      192.16      145.43     47.15 o
  -1  27   1     1163.21     1102.97     72.65 o
   0  27   1     1133.25     1117.28     72.43 o
   1  27   1      313.90      373.22     54.17 o
   2  27   1      810.03      718.37     56.77 o
   3  27   1      509.44      497.61     51.59 o
   4  27   1      362.99      362.81     64.34 o
   5  27   1        6.07      -46.64     46.64 o
   6  27   1       57.11      166.45    141.81 o
  -6  28   1       93.32      158.49     64.24 o
  -5  28   1       12.28       56.37     59.79 o
  -4  28   1      100.50       78.96     57.90 o
  -3  28   1      116.03       92.75     58.19 o
  -2  28   1      257.77      306.43     53.49 o
  -1  28   1       30.14      -40.43     40.43 o
   0  28   1        2.48      -29.98     41.75 o
   1  28   1      361.21      308.83     61.67 o
   2  28   1       67.30       22.85     39.59 o
   3  28   1        7.02      -39.11     39.11 o
   4  28   1       62.58       66.67     54.71 o
   5  28   1       16.13      -51.77     51.77 o
   6  28   1      177.41      162.58     79.47 o
  -5  29   1       33.28      -33.63     57.77 o
  -4  29   1        0.95       39.43     57.92 o
  -3  29   1       56.09       33.50     58.23 o
  -2  29   1        4.13       13.03     45.68 o
  -1  29   1      269.63      203.15     50.76 o
   0  29   1       51.61       58.50     43.90 o
   1  29   1      187.54      170.15     92.69 o
   2  29   1     1931.43     1819.75     81.52 o
   3  29   1      930.18      911.59    112.22 o
   4  29   1      277.51      309.14     78.32 o
   5  29   1       80.54       73.05     59.51 o
  -4  30   1        5.62       54.16     62.14 o
  -3  30   1       28.17       30.82     58.31 o
  -2  30   1        1.80        7.40     47.12 o
  -1  30   1       57.31       69.73     47.97 o
   0  30   1       43.83        6.11     45.04 o
   1  30   1      103.97       96.50     63.32 o
   2  30   1       44.34      126.77     45.63 o
   3  30   1       41.74       19.08     59.81 o
  -1  31   1       16.31        1.83     47.12 o
   0  31   1      650.28      680.45     86.76 o
   1  31   1     1052.84      878.35     90.80 o
 -14   0   2      178.77      312.78    144.32 o
 -13   0   2      887.19      961.47    157.90 o
 -12   0   2      326.29      167.96    120.69 o
 -11   0   2      489.76      437.49    116.66 o
 -10   0   2     2083.39     1801.75    153.88 o
  -9   0   2     5122.95     4958.72    217.74 o
  -8   0   2     7542.98     7401.73    141.58 o
  -7   0   2      797.31      644.63     37.09 o
  -6   0   2     1005.73     1005.63     37.07 o
  -5   0   2     3840.61     3441.01     63.51 o
  -4   0   2      697.93      568.18     26.70 o
  -3   0   2     1190.75     1045.37     36.68 o
  -2   0   2       87.87       89.80     26.84 o
  -1   0   2     1019.91     1076.10     34.96 o
   0   0   2     1181.23     1160.99     28.10 o
   1   0   2    43673.03    44668.13    492.52 o
   2   0   2    18777.93    18298.11    274.24 o
   3   0   2     5340.63     5016.61    161.17 o
   4   0   2    29651.37    29854.32    435.93 o
   5   0   2      620.24      529.74     85.74 o
   6   0   2     3329.55     3356.69     99.65 o
   7   0   2      991.68     1053.29     67.64 o
   8   0   2       20.89       -8.37     43.77 o
   9   0   2     1477.40     1376.33    148.34 o
  10   0   2      217.57      163.43    108.12 o
  11   0   2      659.86      670.82    143.82 o
  12   0   2     2172.55     2006.42    205.17 o
  13   0   2     1405.11     1364.77    193.60 o
 -14   1   2        0.61      -76.10     88.86 o
 -13   1   2       11.10      -69.81     79.11 o
 -12   1   2       66.52      166.70     80.00 o
 -11   1   2       75.82        0.54     67.36 o
 -10   1   2      169.46      191.84     68.27 o
  -9   1   2      713.49      762.67    133.26 o
  -8   1   2        4.54       56.94     20.77 o
  -7   1   2      455.33      505.10     19.77 o
  -6   1   2     1864.48     1990.72     34.03 o
  -5   1   2     1084.27     1163.34     29.58 o
  -4   1   2     2336.03     2277.00     34.68 o
  -3   1   2     6350.11     6317.74     64.85 o
  -2   1   2      856.41      909.22     26.73 o
  -1   1   2      420.59      489.93     16.09 o
   0   1   2     3383.84     3644.01     35.66 o
   1   1   2      475.27      597.13     20.05 o
   2   1   2    13018.73    13274.96    132.98 o
   3   1   2      697.81      839.74     29.62 o
   4   1   2      434.46      568.52     43.33 o
   5   1   2       59.64       43.05     20.69 o
   6   1   2       89.24      147.58     29.18 o
   7   1   2      300.29      297.71     28.19 o
   8   1   2      605.87      640.09     42.75 o
   9   1   2        5.14      -16.12     64.36 o
  10   1   2       34.08       21.76     96.05 o
  11   1   2       20.91       25.81     82.47 o
  12   1   2       83.74      117.10     96.80 o
  13   1   2       41.22      -16.33     96.36 o
 -14   2   2     1121.29     1135.14    227.29 o
 -13   2   2      399.66      509.43     99.02 o
 -12   2   2       32.31       55.62     78.76 o
 -11   2   2      635.34      629.12     89.06 o
 -10   2   2     1531.04     1484.56    103.93 o
  -9   2   2     2260.70     2215.52    117.15 o
  -8   2   2     2939.89     2787.97     63.44 o
  -7   2   2     1389.67     1184.79     43.33 o
  -6   2   2     2621.23     2259.18     40.32 o
  -5   2   2     1011.69      967.15     24.67 o
  -4   2   2     1629.51     1502.52     28.28 o
  -3   2   2     1204.81     1128.14     28.84 o
  -2   2   2     3335.51     3260.53     42.44 o
  -1   2   2      966.43      934.54     25.82 o
   0   2   2      155.08      160.00     11.48 o
   1   2   2     1610.93     1850.75     31.74 o
   2   2   2    11056.40    11212.50    115.89 o
   3   2   2    15526.24    15311.05    152.42 o
   4   2   2    17392.41    17476.04    173.49 o
   5   2   2     4598.45     4363.35     66.77 o
   6   2   2     1133.45     1063.52     38.54 o
   7   2   2       46.18       41.45     21.93 o
   8   2   2      856.18      962.27     47.92 o
   9   2   2       48.48       80.86     68.79 o
  10   2   2      467.49      501.96     87.64 o
  11   2   2      757.93      621.07     99.33 o
  12   2   2      824.27      673.51    109.34 o
  13   2   2     2048.38     1897.05    152.48 o
 -14   3   2        3.48      -73.25     92.09 o
 -13   3   2       85.43      101.70     87.45 o
 -12   3   2      170.66      181.01     81.25 o
 -11   3   2     1445.48     1459.62    109.52 o
 -10   3   2     1417.76     1366.49    100.86 o
  -9   3   2      236.47       90.57     69.14 o
  -8   3   2      403.14      459.48     33.43 o
  -7   3   2      550.50      513.91     32.67 o
  -6   3   2     1656.96     1827.68     61.27 o
  -5   3   2     3395.68     3381.56     43.85 o
  -4   3   2       35.50       15.58      8.37 o
  -3   3   2     2907.45     2765.68     34.90 o
  -2   3   2     4800.31     4825.41     59.88 o
  -1   3   2      610.84      702.80     22.03 o
   0   3   2      897.39      803.59     19.36 o
   1   3   2      548.98      520.45     19.28 o
   2   3   2     1313.66     1217.44     32.83 o
   3   3   2     6379.78     6595.75     80.46 o
   4   3   2      328.04      337.55     23.05 o
   5   3   2       17.15       -3.91     24.30 o
   6   3   2     1918.44     1872.40     65.80 o
   7   3   2     1636.53     1631.58     53.89 o
   8   3   2     1290.95     1340.08     65.50 o
   9   3   2      882.36      994.97    126.47 o
  10   3   2      323.65      303.49    157.90 o
  11   3   2      298.78      289.68     87.82 o
  12   3   2       15.89       54.99    131.00 o
  13   3   2        5.68      -35.11     95.09 o
 -14   4   2      553.67      581.41    111.57 o
 -13   4   2       91.97      199.75     89.94 o
 -12   4   2       85.30      147.47     79.09 o
 -11   4   2      139.12      154.91     75.54 o
 -10   4   2      505.77      462.57     76.98 o
  -9   4   2     1192.34     1194.94     74.47 o
  -8   4   2     1279.42     1212.64    113.85 o
  -7   4   2      133.64       99.07     30.73 o
  -6   4   2      931.24      835.44     45.55 o
  -5   4   2     6689.26     6666.50     59.35 o
  -4   4   2      845.39      794.99     39.51 o
  -3   4   2      103.58       83.78     11.70 o
  -2   4   2     9067.24     9180.80     80.56 o
  -1   4   2     3833.38     3997.78     58.03 o
   0   4   2       70.53       93.23     11.36 o
   1   4   2      469.68      484.71     17.24 o
   2   4   2     1836.26     2237.89     37.07 o
   3   4   2     4317.92     4240.81     95.66 o
   4   4   2    13202.64    13532.85    141.71 o
   5   4   2     2442.92     2397.33     50.68 o
   6   4   2      318.56      308.53     35.12 o
   7   4   2     1562.28     1506.08     51.45 o
   8   4   2      488.49      501.06     75.72 o
   9   4   2      221.03      236.79     46.33 o
  10   4   2      421.77      261.28     79.12 o
  11   4   2      531.05      571.14     97.21 o
  12   4   2     1709.81     1714.60    261.74 o
  13   4   2      148.87      147.68    100.15 o
 -14   5   2      380.71      268.92    103.45 o
 -13   5   2      558.29      471.65     99.82 o
 -12   5   2     2048.28     1997.17    130.29 o
 -11   5   2     1074.10     1062.87    100.40 o
 -10   5   2      155.39      110.48    162.68 o
  -9   5   2     3304.48     3230.02     96.03 o
  -8   5   2      911.41      952.29     56.17 o
  -7   5   2        2.07        2.60     17.31 o
  -6   5   2     2255.55     2433.51     45.76 o
  -5   5   2     1383.25     1324.08     25.31 o
  -4   5   2     4150.56     4076.20     45.50 o
  -3   5   2     9121.34     8943.93     75.14 o
  -2   5   2     1268.89     1084.96     29.84 o
  -1   5   2     4597.85     4450.67     57.29 o
   0   5   2     3667.83     3478.01     45.43 o
   1   5   2      220.11      177.99     13.30 o
   2   5   2     1279.02     1157.17     35.17 o
   3   5   2     9395.15     9890.70     98.26 o
   4   5   2      675.87      726.23     30.47 o
   5   5   2      852.96      884.71     34.88 o
   6   5   2      896.45      912.84     40.57 o
   7   5   2      658.59      734.88     39.52 o
   8   5   2     3212.10     3362.03    101.48 o
   9   5   2     2454.28     2501.40     93.46 o
  10   5   2     1882.88     1707.19    120.84 o
  11   5   2      457.90      457.38    141.30 o
  12   5   2      211.98       42.79    205.67 o
  13   5   2      203.84       68.89    102.41 o
 -14   6   2      135.95      -45.24     92.59 o
 -13   6   2        0.40       36.70     87.41 o
 -12   6   2      109.38      -28.47     74.93 o
 -11   6   2      295.62      271.51     78.43 o
 -10   6   2      226.93      190.34    109.37 o
  -9   6   2        8.97       21.66     37.83 o
  -8   6   2      701.14      729.25     53.50 o
  -7   6   2      539.97      521.53     44.47 o
  -6   6   2      793.08      695.46     31.78 o
  -5   6   2      149.43      140.03     16.64 o
  -4   6   2      422.89      428.78     21.64 o
  -3   6   2     6558.74     6851.21     66.23 o
  -2   6   2     3752.14     3885.82     42.22 o
  -1   6   2      350.12      416.01     19.82 o
   0   6   2     3401.76     3512.82     43.36 o
   1   6   2     1740.84     1756.33     28.31 o
   2   6   2     1909.90     1970.03     33.91 o
   3   6   2     1765.28     1761.33     36.66 o
   4   6   2       22.57       59.19     18.42 o
   5   6   2      996.47      949.46     35.61 o
   6   6   2      141.56      143.97     27.34 o
   7   6   2     2973.40     3038.50     83.25 o
   8   6   2       10.50        6.57     35.55 o
   9   6   2        4.43       65.14     37.53 o
  10   6   2        9.76      -53.04     70.23 o
  11   6   2       53.13      -77.16     77.16 o
  12   6   2       94.10       -9.31     86.65 o
  13   6   2       50.88      -57.98     97.61 o
 -14   7   2      924.72     1066.34    129.78 o
 -13   7   2     1858.40     1861.05    138.67 o
 -12   7   2      549.56      491.54     94.32 o
 -11   7   2     2323.72     2471.40    138.04 o
 -10   7   2     1153.48     1219.49     98.18 o
  -9   7   2      849.22     1008.43     64.01 o
  -8   7   2     1856.13     1641.46     71.90 o
  -7   7   2     1462.85     1362.62     42.02 o
  -6   7   2      321.44      390.28     24.81 o
  -5   7   2      407.99      416.57     35.33 o
  -4   7   2     5522.72     5332.71     72.07 o
  -3   7   2    22301.66    22304.87    208.00 o
  -2   7   2    21728.31    21667.93    172.30 o
  -1   7   2     6525.86     6212.21     68.97 o
   0   7   2     2233.90     2061.41     33.66 o
   1   7   2     5667.56     5479.23     58.51 o
   2   7   2      836.11      685.01     22.50 o
   3   7   2      863.95      921.29     28.08 o
   4   7   2      301.40      347.79     21.13 o
   5   7   2      418.93      455.88     27.92 o
   6   7   2     4680.47     4672.55     99.57 o
   7   7   2     1242.28     1354.78     51.43 o
   8   7   2     1423.17     1462.08     99.28 o
   9   7   2     1321.91     1335.46     75.48 o
  10   7   2     1375.30     1268.69    109.15 o
  11   7   2     1764.70     1562.02    125.34 o
  12   7   2     1571.30     1355.53    129.60 o
  13   7   2      166.05      116.55    103.38 o
 -14   8   2      198.10       87.69    102.05 o
 -13   8   2        1.18      -82.14     82.14 o
 -12   8   2       50.55       35.70     92.02 o
 -11   8   2      138.97       72.30     73.78 o
 -10   8   2      108.80       65.47     45.23 o
  -9   8   2     1231.90     1164.16     68.43 o
  -8   8   2      825.31      878.04     71.13 o
  -7   8   2      275.23      291.78     26.99 o
  -6   8   2        7.65       31.90     18.61 o
  -5   8   2      143.71      189.65     21.23 o
  -4   8   2     1454.67     1446.46     33.66 o
  -3   8   2     4836.47     5027.57     60.22 o
  -2   8   2      111.94      149.76     13.49 o
  -1   8   2     5055.12     5289.37     69.52 o
   0   8   2       85.38       89.14     13.05 o
   1   8   2        0.12      -11.41     11.41 o
   2   8   2      122.24      134.09     14.59 o
   3   8   2       42.75       75.99     15.18 o
   4   8   2       78.62      108.91     16.83 o
   5   8   2      208.44      236.51     24.40 o
   6   8   2      446.52      502.25     31.14 o
   7   8   2      535.73      633.96     52.12 o
   8   8   2      229.46      278.60     67.68 o
   9   8   2      567.09      604.93     58.60 o
  10   8   2      129.34      107.11     87.75 o
  11   8   2        3.85      -77.31     77.31 o
  12   8   2       11.63      -84.03     84.03 o
  13   8   2      122.10      -37.13    127.73 o
 -14   9   2       72.89       43.97     99.38 o
 -13   9   2     1175.28     1160.12    122.84 o
 -12   9   2     1378.03     1297.73    116.79 o
 -11   9   2     1049.38      819.14     98.21 o
 -10   9   2      576.60      753.70     72.28 o
  -9   9   2     3098.36     2898.79     98.83 o
  -8   9   2     1096.67     1099.71     91.73 o
  -7   9   2      435.27      430.71     31.91 o
  -6   9   2      627.47      738.04     33.83 o
  -5   9   2       21.32       -5.21     19.58 o
  -4   9   2    11095.99    11107.47    118.25 o
  -3   9   2     9035.05     9015.58    104.66 o
  -2   9   2    21144.40    21483.75    172.66 o
  -1   9   2    20895.22    21360.60    189.31 o
   0   9   2     3556.82     3197.25     44.92 o
   1   9   2     1549.07     1388.40     40.33 o
   2   9   2      372.97      341.33     27.17 o
   3   9   2      767.88      772.90     25.45 o
   4   9   2     1973.09     2184.90     43.70 o
   5   9   2     4236.39     4314.50     62.91 o
   6   9   2       41.56       65.67     22.46 o
   7   9   2      591.47      596.47     66.24 o
   8   9   2     3522.07     3588.56    139.83 o
   9   9   2      804.65      844.47     68.82 o
  10   9   2     1139.69     1083.10    105.68 o
  11   9   2     1003.25     1063.01    229.56 o
  12   9   2      545.45      502.67    104.89 o
  13   9   2       34.81      -57.18    100.07 o
 -14  10   2       96.49       -3.49    123.45 o
 -13  10   2     1100.68     1148.59    122.16 o
 -12  10   2      170.73       75.31     84.56 o
 -11  10   2        2.89        9.43     74.15 o
 -10  10   2      360.51      394.29     57.12 o
  -9  10   2      105.84      109.39     45.81 o
  -8  10   2     1843.14     1816.38     82.81 o
  -7  10   2     1993.25     1833.39     54.87 o
  -6  10   2     1746.33     1724.43     51.31 o
  -5  10   2     2714.46     2600.19     46.46 o
  -4  10   2    10004.15    10190.67    103.25 o
  -3  10   2     1576.23     1601.92     41.21 o
  -2  10   2     1348.70     1309.16     28.68 o
  -1  10   2        3.88       -3.00     12.05 o
   0  10   2      832.50      841.23     29.62 o
   1  10   2     2004.29     2046.72     34.45 o
   2  10   2       22.68       57.01     16.07 o
   3  10   2      722.75      802.90     26.60 o
   4  10   2     2575.99     2533.73     56.77 o
   5  10   2      445.18      444.67     27.12 o
   6  10   2      234.52      319.23     27.84 o
   7  10   2       30.09       87.52     38.58 o
   8  10   2      161.06      124.92     65.65 o
   9  10   2       72.30        9.59     70.65 o
  10  10   2      726.97      651.18    153.62 o
  11  10   2      261.74      -60.81     81.83 o
  12  10   2       63.38      -17.26    109.88 o
 -14  11   2      407.59      446.04    164.94 o
 -13  11   2      357.37      351.38    101.41 o
 -12  11   2      246.07      202.18     86.19 o
 -11  11   2     1141.72     1018.35    103.38 o
 -10  11   2     1013.75     1128.52     75.85 o
  -9  11   2       10.75       -3.07     43.67 o
  -8  11   2        3.09       66.26     42.15 o
  -7  11   2     3226.36     3302.09    103.56 o
  -6  11   2      990.91     1041.32     33.36 o
  -5  11   2      844.94      861.90     44.80 o
  -4  11   2    11627.31    11974.64    135.02 o
  -3  11   2      770.47      832.98     32.23 o
  -2  11   2     2271.57     2105.55     35.16 o
  -1  11   2     1533.86     1364.50     34.35 o
   0  11   2     1178.64     1172.26     34.36 o
   1  11   2     6515.23     6367.41     65.11 o
   2  11   2      132.84      107.94     18.36 o
   3  11   2       44.53       56.40     18.05 o
   4  11   2        7.76       23.19     15.70 o
   5  11   2     1421.27     1399.61     36.98 o
   6  11   2      190.53      223.62     27.49 o
   7  11   2      389.31      438.05     50.25 o
   8  11   2     1099.81     1163.96     93.94 o
   9  11   2      883.87      842.91     92.85 o
  10  11   2     1764.08     1928.09    125.80 o
  11  11   2      273.84      231.98     90.11 o
  12  11   2        2.73      -87.29     87.29 o
 -13  12   2      445.96      495.70    105.32 o
 -12  12   2      856.55      772.69    105.30 o
 -11  12   2      480.87      597.67     90.88 o
 -10  12   2      465.99      499.39     62.51 o
  -9  12   2      139.53      169.33     49.05 o
  -8  12   2      805.29      734.22     48.73 o
  -7  12   2     1997.32     2102.53     61.44 o
  -6  12   2     5234.39     5032.99     68.85 o
  -5  12   2     6751.81     6799.46    134.74 o
  -4  12   2     6743.51     6520.73     80.26 o
  -3  12   2      115.15       81.57     16.46 o
  -2  12   2      173.95      184.84     17.13 o
  -1  12   2      316.41      419.75     26.44 o
   0  12   2      250.30      333.04     21.81 o
   1  12   2     4437.89     4465.83     58.00 o
   2  12   2     4986.95     5083.13     64.90 o
   3  12   2     2266.60     2187.89     47.40 o
   4  12   2      682.50      619.69     33.44 o
   5  12   2     3478.19     3534.85     73.01 o
   6  12   2      148.51      194.48     28.70 o
   7  12   2       55.84       65.42     39.32 o
   8  12   2     1219.18     1246.89     72.84 o
   9  12   2      359.31      300.47     94.04 o
  10  12   2      229.99      218.94    134.26 o
  11  12   2      177.31       87.69     84.34 o
  12  12   2        6.47      -85.51     85.51 o
 -13  13   2      462.85      715.57    171.98 o
 -12  13   2      107.52       52.80    126.22 o
 -11  13   2       27.01       95.28     78.96 o
 -10  13   2        2.53      -11.22     49.03 o
  -9  13   2      244.32      393.11     93.37 o
  -8  13   2     1907.72     1965.98     73.84 o
  -7  13   2       46.99       32.34     28.26 o
  -6  13   2      296.05      300.94     30.45 o
  -5  13   2       27.32       61.20     24.07 o
  -4  13   2     1105.95     1144.41     37.24 o
  -3  13   2      320.26      402.89     22.88 o
  -2  13   2       12.52       11.82     13.98 o
  -1  13   2       48.15       35.05     19.00 o
   0  13   2      111.88      101.64     17.57 o
   1  13   2      123.36      120.27     16.10 o
   2  13   2      689.26      700.51     24.25 o
   3  13   2      386.87      429.95     26.83 o
   4  13   2      133.33      208.57     24.47 o
   5  13   2       64.34      125.68     24.31 o
   6  13   2      423.91      424.87     31.56 o
   7  13   2      310.93      296.09     48.40 o
   8  13   2     1278.16     1270.87    100.66 o
   9  13   2      554.02      522.65    113.14 o
  10  13   2        6.26      -72.45     72.45 o
  11  13   2      172.80      111.35     85.41 o
  12  13   2      112.18      -85.43     85.43 o
 -13  14   2      495.24      378.15    149.35 o
 -12  14   2      172.94       16.59    132.25 o
 -11  14   2        4.54      -29.64     63.16 o
 -10  14   2       77.43       -9.25     59.16 o
  -9  14   2     1234.30     1376.85    100.99 o
  -8  14   2     5851.98     5925.11    114.89 o
  -7  14   2     1611.28     1711.53     60.86 o
  -6  14   2      610.04      731.40     73.89 o
  -5  14   2     2305.19     2341.43     67.98 o
  -4  14   2     2731.60     2666.41     52.30 o
  -3  14   2       23.09       27.48     21.09 o
  -2  14   2      251.10      322.08     21.40 o
  -1  14   2        9.31        5.16     18.57 o
   0  14   2      702.84      666.24     31.37 o
   1  14   2     2060.72     2146.51     42.31 o
   2  14   2     2952.12     2851.95     44.02 o
   3  14   2     3480.42     3275.29     58.72 o
   4  14   2     4165.49     4022.89     67.59 o
   5  14   2     2604.34     2648.74     58.49 o
   6  14   2       11.00      -25.31     25.31 o
   7  14   2     2734.54     2641.66    101.37 o
   8  14   2      149.42      177.63     46.68 o
   9  14   2        2.90     -107.50    113.40 o
  10  14   2       29.25      -46.80     74.16 o
  11  14   2      836.69      763.77    108.11 o
  12  14   2      505.64      456.10    157.40 o
 -13  15   2      207.44      155.89    147.34 o
 -12  15   2        0.75       46.77    127.73 o
 -11  15   2       37.56       12.03     64.27 o
 -10  15   2       29.47       57.60    167.45 o
  -9  15   2       54.52      -43.94    117.92 o
  -8  15   2      818.13      800.44     64.20 o
  -7  15   2      260.42      270.16     81.93 o
  -6  15   2       68.14       46.29     32.84 o
  -5  15   2      839.87      822.75     43.20 o
  -4  15   2      320.30      352.67     30.41 o
  -3  15   2     1032.97     1098.83     43.87 o
  -2  15   2       16.93       22.73     15.42 o
  -1  15   2       13.02       25.84     27.43 o
   0  15   2       30.15       41.09     19.28 o
   1  15   2       62.11       61.49     19.70 o
   2  15   2       14.07       35.75     14.88 o
   3  15   2      525.96      549.15     28.85 o
   4  15   2      643.91      668.12     34.17 o
   5  15   2       26.45       45.82     23.99 o
   6  15   2      365.75      352.10     35.02 o
   7  15   2       10.65       17.03     33.69 o
   8  15   2       16.06      -41.05     41.05 o
   9  15   2        0.26      -80.46    106.10 o
  10  15   2       14.89        9.55    116.66 o
  11  15   2        3.75     -115.66    115.66 o
 -12  16   2       27.47       89.51    137.28 o
 -11  16   2       24.72      -50.10     96.30 o
 -10  16   2      698.96      770.26     95.32 o
  -9  16   2      746.35      856.41     92.92 o
  -8  16   2     2231.53     2059.14     92.33 o
  -7  16   2     3983.61     4142.53    183.01 o
  -6  16   2     1208.35     1275.56     65.34 o
  -5  16   2     1318.28     1356.55     72.19 o
  -4  16   2       70.11       84.58     30.26 o
  -3  16   2     1461.36     1501.46     52.56 o
  -2  16   2      132.94      141.76     19.16 o
  -1  16   2      686.45      746.35     42.76 o
   0  16   2      806.33      779.53     34.55 o
   1  16   2     1459.30     1375.81     42.01 o
   2  16   2     3364.70     3302.32     53.64 o
   3  16   2     3536.99     3494.12     59.61 o
   4  16   2     4333.87     4488.60     73.52 o
   5  16   2     3192.67     3177.52     71.60 o
   6  16   2      121.92       59.55     40.49 o
   7  16   2      222.50      263.67     50.00 o
   8  16   2        2.27      -38.86     53.93 o
   9  16   2       98.45       51.87     59.24 o
  10  16   2        9.09     -112.64    112.64 o
  11  16   2      746.73      642.15    162.42 o
 -12  17   2      369.61      436.99    154.38 o
 -11  17   2       55.18       43.73     74.86 o
 -10  17   2       15.67       29.08     69.83 o
  -9  17   2      282.61      123.77     67.03 o
  -8  17   2       46.41       71.03     45.43 o
  -7  17   2      201.31      134.48     56.37 o
  -6  17   2     2743.68     2690.21     84.32 o
  -5  17   2      543.97      535.23     38.31 o
  -4  17   2      389.80      401.04     35.29 o
  -3  17   2       43.44       51.09     26.19 o
  -2  17   2      581.11      678.19     47.45 o
  -1  17   2     1309.87     1264.70     58.38 o
   0  17   2        5.03      -12.56     24.14 o
   1  17   2      408.74      360.03     30.51 o
   2  17   2        3.32        7.43     32.07 o
   3  17   2       78.71      128.09     30.51 o
   4  17   2     1510.15     1488.37     53.56 o
   5  17   2      140.97      126.98     31.56 o
   6  17   2     1702.04     1731.99     82.15 o
   7  17   2      649.97      693.04     63.17 o
   8  17   2      406.75      263.30     68.87 o
   9  17   2      311.93      202.95     65.67 o
  10  17   2      271.58      154.88    129.24 o
  11  17   2        6.05     -125.72    125.72 o
 -12  18   2      126.87      -79.45    133.76 o
 -11  18   2       96.33      120.51     77.93 o
 -10  18   2       58.97       -0.08     70.79 o
  -9  18   2      433.53      641.41     87.28 o
  -8  18   2     1083.92     1197.78    101.51 o
  -7  18   2     1788.64     1687.03     73.28 o
  -6  18   2      866.07     1031.78     59.69 o
  -5  18   2     5631.72     5703.76    114.84 o
  -4  18   2      821.24      938.55     64.34 o
  -3  18   2        7.12       -1.24     30.61 o
  -2  18   2      407.85      385.83     40.74 o
  -1  18   2     1339.76     1444.15     64.46 o
   0  18   2     1148.56     1203.00     53.72 o
   1  18   2     1988.57     1930.38     63.33 o
   2  18   2     7418.42     7357.78    116.06 o
   3  18   2     2260.17     2275.41     80.66 o
   4  18   2     1119.16     1207.14     58.90 o
   5  18   2      156.60      179.36     35.65 o
   6  18   2       18.63       63.62     49.53 o
   7  18   2      964.09     1009.31    108.82 o
   8  18   2      497.16      344.38    108.62 o
   9  18   2       10.75      -71.41     71.41 o
  10  18   2      257.40       77.44    126.72 o
  11  18   2      242.14       47.77    138.79 o
 -11  19   2      411.98      333.28     92.03 o
 -10  19   2      590.00      644.72    100.57 o
  -9  19   2      476.03      521.05     85.27 o
  -8  19   2      228.85      174.90     71.38 o
  -7  19   2        0.60      -29.15     36.07 o
  -6  19   2       16.15       27.33     42.49 o
  -5  19   2      218.87      189.95     45.79 o
  -4  19   2     1966.94     2044.63     73.95 o
  -3  19   2     1113.42     1145.00     63.00 o
  -2  19   2      453.60      342.66     75.34 o
  -1  19   2      103.70       95.23     34.28 o
   0  19   2     2158.43     2070.28     70.95 o
   1  19   2     1731.68     1833.50     68.79 o
   2  19   2      128.33      129.56     40.35 o
   3  19   2     3249.52     3036.25     76.66 o
   4  19   2      968.66     1005.87     56.33 o
   5  19   2      725.58      690.67     50.85 o
   6  19   2      716.36      531.14     86.49 o
   7  19   2      835.55      879.09     88.32 o
   8  19   2      934.96      798.54    117.67 o
   9  19   2      956.69      919.23    125.21 o
 -11  20   2        8.79       40.23     96.55 o
 -10  20   2        3.65      135.77    101.58 o
  -9  20   2        4.16       42.74     91.52 o
  -8  20   2        6.38      -18.10     80.96 o
  -7  20   2     1109.15     1043.92     75.29 o
  -6  20   2     1202.53     1181.88     77.97 o
  -5  20   2     1706.45     1695.30    124.37 o
  -4  20   2       21.75       57.17     33.01 o
  -3  20   2     1828.58     1733.47     71.85 o
  -2  20   2       23.33        9.20     31.60 o
  -1  20   2      169.27      162.93     36.98 o
   0  20   2      387.58      407.20     39.42 o
   1  20   2     1486.99     1496.03     70.40 o
   2  20   2     2495.39     2352.50     70.87 o
   3  20   2       21.32       15.43     35.62 o
   4  20   2      401.56      427.99     91.40 o
   5  20   2       31.17       -1.07     46.45 o
   6  20   2       76.17       91.34     55.25 o
   7  20   2      283.58      286.18     67.07 o
   8  20   2      403.69      544.78     80.41 o
   9  20   2       53.54       13.58     84.98 o
 -11  21   2      474.75      573.26    130.74 o
 -10  21   2     1169.87     1062.55    155.89 o
  -9  21   2      867.75      972.03    151.36 o
  -8  21   2      950.28      877.16     92.28 o
  -7  21   2       99.86      145.67     49.68 o
  -6  21   2       47.37       48.50     44.48 o
  -5  21   2        3.12      -23.81     68.79 o
  -4  21   2     1919.95     1777.25     92.86 o
  -3  21   2     2353.88     2355.89     81.60 o
  -2  21   2     1676.30     1607.74     71.12 o
  -1  21   2     1729.96     1747.10     88.40 o
   0  21   2      556.73      600.30     45.65 o
   1  21   2     2053.53     1985.97     68.84 o
   2  21   2     3557.54     3486.91     97.06 o
   3  21   2      316.26      348.88     56.13 o
   4  21   2      586.17      479.36     47.62 o
   5  21   2      330.38      355.81     67.89 o
   6  21   2      527.58      620.14     79.40 o
   7  21   2     1093.72     1215.00    102.04 o
   8  21   2      897.43      891.75    160.92 o
 -10  22   2      273.06      173.99    115.16 o
  -9  22   2      183.59       57.83     98.06 o
  -8  22   2        5.21       19.31     60.49 o
  -7  22   2        3.26      -44.95     44.95 o
  -6  22   2       22.57       61.53     47.92 o
  -5  22   2      485.53      444.71     60.90 o
  -4  22   2        8.71       -9.08     34.48 o
  -3  22   2       32.23       39.08     37.45 o
  -2  22   2       84.42       69.61     36.92 o
  -1  22   2       13.47       37.73     50.16 o
   0  22   2        0.59       48.44     31.44 o
   1  22   2      406.69      474.20     57.78 o
   2  22   2       29.43       21.98     32.27 o
   3  22   2        2.70        3.40     31.84 o
   4  22   2       29.58       -3.74     37.28 o
   5  22   2      182.07       89.13     68.64 o
   6  22   2       30.08       72.90     61.35 o
   7  22   2       10.61       12.69    143.32 o
   8  22   2       10.61      -31.09     58.26 o
   9  22   2      114.66       -4.53     90.52 o
 -10  23   2      599.46      700.99    140.30 o
  -9  23   2      516.66      382.68    126.72 o
  -8  23   2     1087.73     1066.83    104.16 o
  -7  23   2        2.74      -18.22     47.70 o
  -6  23   2       16.28      -45.25     45.25 o
  -5  23   2      413.61      388.46     66.08 o
  -4  23   2     1249.09     1216.88     67.43 o
  -3  23   2     1071.78     1061.05     64.81 o
  -2  23   2      849.57      958.01     62.76 o
  -1  23   2     1617.59     1619.47     76.50 o
   0  23   2     5004.59     4991.84    103.33 o
   1  23   2      618.60      625.36     49.61 o
   2  23   2       90.71      167.42     37.00 o
   3  23   2      249.89      256.23     40.36 o
   4  23   2      628.07      663.16     50.15 o
   5  23   2      112.96      334.30    103.59 o
   6  23   2      129.86      142.87     64.64 o
   7  23   2     1512.38     1509.37    118.94 o
   8  23   2     1631.83     1310.21    185.05 o
  -9  24   2       35.46      -39.73     98.56 o
  -8  24   2      419.28      346.26     80.59 o
  -7  24   2      306.64      274.40     90.83 o
  -6  24   2       49.87      -24.68     47.18 o
  -5  24   2      171.00      137.38     53.42 o
  -4  24   2      472.32      392.78     60.90 o
  -3  24   2      247.61      231.06     46.23 o
  -2  24   2       61.82       -5.47     37.34 o
  -1  24   2      343.33      291.56     47.15 o
   0  24   2      345.19      408.83     44.76 o
   1  24   2      218.61      187.81     39.38 o
   2  24   2      260.96      261.32     41.77 o
   3  24   2       19.42       -7.12     33.78 o
   4  24   2      249.05      264.01     45.81 o
   5  24   2      617.85      608.82    113.90 o
   6  24   2       42.77       35.68     83.48 o
   7  24   2       21.67       16.67     65.78 o
   8  24   2        5.62       10.74     72.16 o
  -8  25   2      456.84      272.47     79.82 o
  -7  25   2        5.62      -61.12     61.12 o
  -6  25   2       37.99      -24.72     50.57 o
  -5  25   2      432.20      544.48     68.86 o
  -4  25   2      423.92      402.73     63.70 o
  -3  25   2     1752.83     1630.78     81.10 o
  -2  25   2     1185.23     1241.51     73.74 o
  -1  25   2       36.05       -0.33     53.71 o
   0  25   2     1028.64     1054.12     96.79 o
   1  25   2     1563.88     1581.93     75.42 o
   2  25   2      654.27      696.55     53.81 o
   3  25   2       76.67       84.44     37.69 o
   4  25   2        1.76       38.18     59.51 o
   5  25   2      347.59      297.11     74.66 o
   6  25   2      220.04      156.54     95.54 o
   7  25   2      363.97      317.94    188.32 o
  -8  26   2       92.73       95.51     77.19 o
  -7  26   2      745.93      814.37    101.43 o
  -6  26   2        7.58      -20.26     54.01 o
  -5  26   2      486.32      350.79     93.59 o
  -4  26   2     1007.14     1023.03     85.53 o
  -3  26   2     1118.08     1097.89     87.75 o
  -2  26   2       19.79       99.38     44.22 o
  -1  26   2      428.14      415.43     53.99 o
   0  26   2       27.60      -10.62     36.10 o
   1  26   2      187.64      159.36     40.78 o
   2  26   2     1070.15     1172.41     65.38 o
   3  26   2      350.72      309.89     45.46 o
   4  26   2      280.63      271.06     75.54 o
   5  26   2      278.93      262.87    119.93 o
   6  26   2      258.41      176.88     74.83 o
   7  26   2      147.22      111.22    226.04 o
  -7  27   2        1.07       -6.85     69.31 o
  -6  27   2        8.12      -53.25     53.25 o
  -5  27   2       69.21      -27.15     53.92 o
  -4  27   2      198.09      136.26     59.70 o
  -3  27   2      170.98      221.29     49.97 o
  -2  27   2       28.52       51.11     45.02 o
  -1  27   2      341.13      195.23     44.74 o
   0  27   2     1592.01     1458.62     72.07 o
   1  27   2       81.90       10.83     37.85 o
   2  27   2       10.69       60.62     39.65 o
   3  27   2       56.48       83.51     40.56 o
   4  27   2        4.80      -22.63     64.15 o
   5  27   2      403.81      363.69    195.11 o
   6  27   2      805.20      878.45    142.56 o
  -6  28   2      222.80      204.15     66.68 o
  -5  28   2     1145.22     1057.07     91.95 o
  -4  28   2      311.76      271.19     66.85 o
  -3  28   2      516.06      368.63     68.99 o
  -2  28   2      220.34      291.57     53.36 o
  -1  28   2      259.32      224.99     46.07 o
   0  28   2      412.62      364.76     53.92 o
   1  28   2      588.88      506.68     54.35 o
   2  28   2      392.53      267.67     47.94 o
   3  28   2      665.32      667.19     62.24 o
   4  28   2     1592.82     1462.65    123.64 o
   5  28   2      232.46      170.89     79.20 o
  -5  29   2        5.85      -57.59     57.59 o
  -4  29   2       69.34      110.01     63.30 o
  -3  29   2       73.84      -45.70     55.52 o
  -2  29   2       47.67       60.67     47.66 o
  -1  29   2       17.44       56.08     42.66 o
   0  29   2       24.13       -7.99     41.09 o
   1  29   2      421.38      400.55     52.33 o
   2  29   2      184.50      201.04     47.57 o
   3  29   2       39.33       71.42     59.50 o
   4  29   2       61.47      145.87     77.81 o
  -3  30   2       79.44        3.08     60.05 o
  -2  30   2       35.33      -10.76     44.02 o
  -1  30   2      158.54      136.64     46.48 o
   0  30   2       47.61        9.41     43.95 o
   1  30   2     1594.95     1430.20     77.68 o
   2  30   2      851.44      791.73     64.37 o
 -14   1   3      521.03      706.46    115.52 o
 -13   1   3     1335.76     1373.68    122.41 o
 -12   1   3      557.80      628.07     92.57 o
 -11   1   3      792.01      842.21     93.28 o
 -10   1   3       61.42       46.78     62.74 o
  -9   1   3      301.28      323.99     67.32 o
  -8   1   3       44.53       51.92     22.49 o
  -7   1   3     3790.82     3809.90     54.42 o
  -6   1   3     5032.88     4956.99     64.84 o
  -5   1   3     7161.26     6703.22     75.48 o
  -4   1   3     5946.73     5173.69     62.53 o
  -3   1   3     1640.50     1401.16     36.23 o
  -2   1   3     7295.53     7007.55     74.12 o
  -1   1   3     3094.19     2906.79     37.01 o
   0   1   3     2940.25     3011.62     39.79 o
   1   1   3       39.86       79.92     12.86 o
   2   1   3     9710.55    10067.78    102.56 o
   3   1   3    11055.14    10974.63    123.90 o
   4   1   3     2848.22     2755.94     56.50 o
   5   1   3     3383.24     3476.66     65.47 o
   6   1   3     1016.48     1015.12     42.47 o
   7   1   3     1371.21     1467.06     52.47 o
   8   1   3     3907.99     4162.24    112.79 o
   9   1   3      864.91      963.90     69.28 o
  10   1   3      399.18      359.58     86.52 o
  11   1   3        0.64      -76.72     76.72 o
  12   1   3      105.71      -20.36     88.71 o
  13   1   3        3.33      -94.53     94.53 o
 -14   2   3      141.37      235.05     98.04 o
 -13   2   3       54.97       91.77     85.34 o
 -12   2   3      227.22       63.33     76.20 o
 -11   2   3      819.20      829.20     93.67 o
 -10   2   3     1331.03     1240.83     98.73 o
  -9   2   3      378.31      285.88     67.03 o
  -8   2   3      498.81      533.15     35.17 o
  -7   2   3     2488.39     2496.90     62.22 o
  -6   2   3     1569.67     1515.75     35.36 o
  -5   2   3      473.41      540.78     22.43 o
  -4   2   3     1492.86     1545.49     38.29 o
  -3   2   3     4149.61     4252.71     59.86 o
  -2   2   3       18.63       43.36     12.10 o
  -1   2   3      451.19      503.10     18.51 o
   0   2   3      327.81      447.03     17.42 o
   1   2   3      366.49      544.03     20.81 o
   2   2   3     8852.71     9527.28    113.91 o
   3   2   3     6738.89     7053.95     90.99 o
   4   2   3     2636.05     2765.39     56.21 o
   5   2   3      328.04      390.90     29.39 o
   6   2   3     1030.31     1019.36     42.08 o
   7   2   3      290.78      307.88     32.46 o
   8   2   3      254.30      324.04     34.85 o
   9   2   3      988.23      770.08     90.67 o
  10   2   3     1228.12     1050.95    106.67 o
  11   2   3      417.83      408.69     94.94 o
  12   2   3      435.08      399.81    105.04 o
  13   2   3       93.29      -95.10     95.10 o
 -14   3   3      686.05      556.22    110.41 o
 -13   3   3      624.09      683.35    105.85 o
 -12   3   3        6.03       44.73     95.80 o
 -11   3   3     1452.47     1240.82    106.31 o
 -10   3   3     1230.95     1206.31     97.06 o
  -9   3   3        6.94       97.48     60.09 o
  -8   3   3      284.59      294.03     50.73 o
  -7   3   3     2480.29     2417.05     42.52 o
  -6   3   3      126.60       99.11     15.32 o
  -5   3   3     3087.53     2852.52     48.34 o
  -4   3   3    13175.90    13172.45    124.87 o
  -3   3   3     6955.68     6890.74     69.76 o
  -2   3   3     6476.01     6285.90     76.28 o
  -1   3   3     5026.59     5001.86     55.12 o
   0   3   3        3.87       20.40     10.58 o
   1   3   3      105.71      112.09     13.91 o
   2   3   3      632.12      662.30     26.02 o
   3   3   3     3949.39     3932.96     57.21 o
   4   3   3     6389.47     6289.85     87.57 o
   5   3   3     4172.49     4133.83     71.83 o
   6   3   3     2016.26     2135.20     61.25 o
   7   3   3       10.37        7.88     25.03 o
   8   3   3        7.13       25.61     26.26 o
   9   3   3      350.69      331.48     77.85 o
  10   3   3      616.84      620.88     95.64 o
  11   3   3      150.57       98.44     83.02 o
  12   3   3      156.93      -74.58     87.62 o
  13   3   3      117.81      -22.42     98.83 o
 -14   4   3       10.39      -68.27     90.24 o
 -13   4   3      142.68      279.57     88.69 o
 -12   4   3       18.49      128.27    101.33 o
 -11   4   3      686.02      745.79     91.74 o
 -10   4   3     2792.03     2675.08    128.31 o
  -9   4   3     4871.42     4811.12    129.27 o
  -8   4   3     2511.80     2378.49     65.29 o
  -7   4   3     2044.29     2028.40     49.14 o
  -6   4   3     1957.41     1845.35     41.74 o
  -5   4   3     1027.39     1047.57     28.12 o
  -4   4   3        3.06      -10.89     10.89 o
  -3   4   3     5305.80     5183.56     58.11 o
  -2   4   3     1913.08     1974.76     44.84 o
  -1   4   3     6893.09     6999.46     69.54 o
   0   4   3      959.78      847.03     29.06 o
   1   4   3     2040.70     1820.98     34.11 o
   2   4   3     6252.78     6298.53     74.03 o
   3   4   3      491.66      418.95     23.35 o
   4   4   3     9440.68     9929.00    118.95 o
   5   4   3     1445.73     1535.81     46.99 o
   6   4   3       55.98       78.65     24.67 o
   7   4   3        9.58       26.50     25.48 o
   8   4   3     1484.65     1468.69    111.61 o
   9   4   3      708.07      800.28     92.19 o
  10   4   3     1530.93     1609.22    121.64 o
  11   4   3     2129.52     1867.13    192.60 o
  12   4   3      108.35       29.13     91.92 o
  13   4   3        5.06       -9.12    100.63 o
 -14   5   3       53.68       93.33     96.24 o
 -13   5   3       95.90       78.25     85.47 o
 -12   5   3      300.48      384.09     96.05 o
 -11   5   3      163.50      125.47     71.11 o
 -10   5   3      716.98      655.42     83.02 o
  -9   5   3      912.64      975.52     49.35 o
  -8   5   3        9.06       56.14     27.59 o
  -7   5   3       14.44       17.83     25.23 o
  -6   5   3     1106.77     1102.37     27.59 o
  -5   5   3     1490.05     1393.20     46.79 o
  -4   5   3      350.86      341.71     17.64 o
  -3   5   3     3162.34     3103.34     48.05 o
  -2   5   3     6607.53     6661.51     79.60 o
  -1   5   3    10966.44    11348.08    109.14 o
   0   5   3      157.16      157.72     15.05 o
   1   5   3       61.38       62.70     13.87 o
   2   5   3     4467.65     4793.27     63.20 o
   3   5   3      573.07      562.67     28.11 o
   4   5   3      622.77      609.95     30.05 o
   5   5   3     1107.44     1125.87     42.73 o
   6   5   3      113.19       63.84     25.20 o
   7   5   3      361.75      372.39     37.89 o
   8   5   3      241.54      175.68     68.43 o
   9   5   3      168.89      197.24     74.06 o
  10   5   3        1.47      -11.46     94.29 o
  11   5   3       33.42      -77.81     77.81 o
  12   5   3        5.21      -13.25     90.10 o
 -14   6   3       34.45       51.09    153.88 o
 -13   6   3      647.11      529.13     99.53 o
 -12   6   3     1321.08     1304.72    119.18 o
 -11   6   3     1047.63     1068.28    100.16 o
 -10   6   3      820.24      893.63     88.49 o
  -9   6   3       95.89      161.52     33.89 o
  -8   6   3     4755.97     4823.16     93.88 o
  -7   6   3     6307.58     6091.29    102.49 o
  -6   6   3     1141.93     1042.49     27.43 o
  -5   6   3      435.98      445.63     19.65 o
  -4   6   3      224.78      242.44     16.59 o
  -3   6   3     2138.62     2061.66     55.13 o
  -2   6   3     2978.39     2926.24     50.62 o
  -1   6   3     9241.69     9210.00     93.89 o
   0   6   3     1740.41     1490.52     32.03 o
   1   6   3     5144.21     4851.74     57.52 o
   2   6   3     8115.48     8051.02     88.87 o
   3   6   3      408.18      316.70     34.71 o
   4   6   3     1058.44     1008.86     34.52 o
   5   6   3      659.88      663.20     48.42 o
   6   6   3        0.70       61.94     24.81 o
   7   6   3     1368.58     1441.59     57.74 o
   8   6   3      895.00      952.26    101.08 o
   9   6   3     1341.96     1455.26    108.81 o
  10   6   3      963.49      962.25    104.94 o
  11   6   3      522.62      459.61     97.74 o
  12   6   3      278.70      137.32     96.40 o
 -14   7   3        0.18      -86.22     86.22 o
 -13   7   3      170.71      193.13     89.96 o
 -12   7   3       18.63       58.64     75.70 o
 -11   7   3       38.68      228.71     93.28 o
 -10   7   3       10.82       78.11     62.21 o
  -9   7   3      829.39      881.69     50.59 o
  -8   7   3      114.21      140.55     35.71 o
  -7   7   3        0.71       -7.16     23.00 o
  -6   7   3       32.73       21.14     13.34 o
  -5   7   3      132.01      130.22     15.84 o
  -4   7   3       64.46       87.63     14.16 o
  -3   7   3       19.10       43.58     13.47 o
  -2   7   3      406.67      421.51     23.59 o
  -1   7   3     1733.41     1921.09     38.58 o
   0   7   3      525.92      536.56     20.67 o
   1   7   3       52.66       58.58     13.79 o
   2   7   3      531.97      573.80     25.87 o
   3   7   3        1.88       29.99     17.61 o
   4   7   3      146.18      149.14     23.84 o
   5   7   3       47.06       44.88     20.07 o
   6   7   3       60.02      104.78     30.38 o
   7   7   3       98.17      130.84     28.30 o
   8   7   3       58.73       96.55     43.03 o
   9   7   3      120.65       40.34     68.06 o
  10   7   3      506.71      457.10     90.28 o
  11   7   3       39.68      -64.36     79.96 o
  12   7   3      389.22      420.00    102.85 o
 -14   8   3      132.15      151.13    100.51 o
 -13   8   3      481.34      351.68    107.61 o
 -12   8   3      941.63      976.68    178.26 o
 -11   8   3      896.08      848.93     94.58 o
 -10   8   3     1866.78     1865.71    121.44 o
  -9   8   3       50.72       49.04     37.45 o
  -8   8   3      222.96      230.66     46.66 o
  -7   8   3     1961.30     1965.84     81.65 o
  -6   8   3     2666.22     2587.49     48.73 o
  -5   8   3       15.52       -3.88     13.86 o
  -4   8   3        7.96       16.05     13.69 o
  -3   8   3     1551.66     1594.04     33.58 o
  -2   8   3     1036.54     1001.61     30.51 o
  -1   8   3     4168.22     3915.48     55.58 o
   0   8   3     6991.87     6875.25     68.46 o
   1   8   3     3223.93     3027.85     62.99 o
   2   8   3     3858.27     3758.92     53.19 o
   3   8   3     1058.57     1028.52     31.68 o
   4   8   3      506.98      513.73     25.91 o
   5   8   3       67.72       21.03     19.39 o
   6   8   3      188.15      204.71     31.28 o
   7   8   3      104.42      132.86     28.01 o
   8   8   3      769.19      732.39     62.84 o
   9   8   3     1933.99     1976.95    126.72 o
  10   8   3      808.12      868.97    102.45 o
  11   8   3     1583.60     1563.39    130.87 o
  12   8   3      190.32      230.13     99.21 o
 -14   9   3       17.27      109.29     98.99 o
 -13   9   3      489.04      462.25    102.23 o
 -12   9   3      258.92      415.84    122.95 o
 -11   9   3      121.88      113.82     74.32 o
 -10   9   3      205.65      177.32     57.50 o
  -9   9   3        9.05       12.08     42.18 o
  -8   9   3      136.34      120.71     43.76 o
  -7   9   3      256.65      233.02     23.96 o
  -6   9   3        3.88       -3.19     13.40 o
  -5   9   3     1772.32     1740.21     41.56 o
  -4   9   3        2.71       -0.65     12.34 o
  -3   9   3      297.57      395.17     26.54 o
  -2   9   3     2008.07     2048.96     41.14 o
  -1   9   3      310.15      342.48     23.84 o
   0   9   3        8.51       -2.26     14.11 o
   1   9   3     1778.49     2010.76     39.43 o
   2   9   3      173.38      234.52     23.44 o
   3   9   3      482.71      503.25     31.14 o
   4   9   3     1978.60     1965.28     46.67 o
   5   9   3        1.86        5.38     18.55 o
   6   9   3       32.06       37.34     30.69 o
   7   9   3      223.87      182.08     38.40 o
   8   9   3      198.00      209.98     47.62 o
   9   9   3       41.12      -65.34     65.34 o
  10   9   3      101.75      135.36     80.88 o
  11   9   3        0.44      -77.07     77.07 o
  12   9   3      252.25      200.48    138.79 o
 -14  10   3      359.21      262.66    104.13 o
 -13  10   3      406.82      371.39     98.78 o
 -12  10   3      400.77      297.14     89.75 o
 -11  10   3      297.05      398.56    121.44 o
 -10  10   3     1830.05     1879.14     75.17 o
  -9  10   3     2041.09     2186.50    172.09 o
  -8  10   3     2207.55     2127.10     72.68 o
  -7  10   3      308.33      267.44     26.50 o
  -6  10   3      165.62      174.31     19.98 o
  -5  10   3     2221.49     2160.98     45.01 o
  -4  10   3       27.56       23.14     14.91 o
  -3  10   3       20.14       12.73     20.05 o
  -2  10   3     4827.54     4838.01     65.41 o
  -1  10   3     6307.93     6618.69     88.01 o
   0  10   3     1370.55     1219.56     35.65 o
   1  10   3     2042.79     1836.69     39.12 o
   2  10   3     2319.59     2144.34     55.15 o
   3  10   3     3360.57     3339.96     56.68 o
   4  10   3      402.23      419.48     27.21 o
   5  10   3      341.90      344.30     27.38 o
   6  10   3      153.35      144.38     28.21 o
   7  10   3      108.48      107.09     32.04 o
   8  10   3      334.16      446.48     56.09 o
   9  10   3     2196.47     2404.25    132.75 o
  10  10   3      831.39      730.53     99.44 o
  11  10   3     1139.94     1034.87    118.93 o
  12  10   3      277.74      -30.46     94.79 o
 -13  11   3      350.50      302.17     99.66 o
 -12  11   3      262.83      267.64     88.63 o
 -11  11   3      826.63      770.21    206.17 o
 -10  11   3        1.51      -42.15     45.74 o
  -9  11   3      412.98      452.71     55.47 o
  -8  11   3       54.99       84.41     35.73 o
  -7  11   3       98.64       89.13     26.42 o
  -6  11   3     1883.77     1842.55     42.60 o
  -5  11   3      837.33      809.93     33.87 o
  -4  11   3      501.88      444.08     27.02 o
  -3  11   3     3550.70     3383.13     57.87 o
  -2  11   3        6.39       11.30     15.78 o
  -1  11   3     1219.56     1189.44     43.69 o
   0  11   3     1937.50     2014.48     47.55 o
   1  11   3     6460.22     6751.46     82.26 o
   2  11   3        2.62       -5.38     19.70 o
   3  11   3      929.40      996.39     34.81 o
   4  11   3     1836.99     1844.90     51.21 o
   5  11   3     1841.73     1915.88     49.23 o
   6  11   3     1801.79     1864.48     58.43 o
   7  11   3      601.19      529.67     56.20 o
   8  11   3      814.47      791.66     66.84 o
   9  11   3      426.29      442.10     89.03 o
  10  11   3      360.50      366.01     96.55 o
  11  11   3        8.22       21.80    116.41 o
  12  11   3      154.77      108.37     98.70 o
 -13  12   3      194.84      115.66    137.28 o
 -12  12   3      317.81      219.63     88.56 o
 -11  12   3      503.15      621.72    114.90 o
 -10  12   3      847.89      963.15     73.73 o
  -9  12   3     1492.50     1392.70     81.07 o
  -8  12   3     1858.65     1830.11    123.93 o
  -7  12   3     2069.08     2075.39     62.95 o
  -6  12   3     1180.94     1245.93     44.28 o
  -5  12   3        0.56       23.96     20.50 o
  -4  12   3      490.71      511.64     42.09 o
  -3  12   3      617.96      728.27     31.44 o
  -2  12   3      300.58      308.31     20.30 o
  -1  12   3      140.66      124.48     21.43 o
   0  12   3     5106.49     5102.14     76.92 o
   1  12   3     2740.90     2680.88     50.03 o
   2  12   3      318.84      313.65     27.50 o
   3  12   3      603.10      649.86     35.82 o
   4  12   3     1470.41     1528.88     44.08 o
   5  12   3     3119.67     3288.68     76.63 o
   6  12   3       24.15       12.40     26.60 o
   7  12   3       66.37       84.29     43.17 o
   8  12   3      782.46      768.41     65.59 o
   9  12   3      687.91      625.87     65.54 o
  10  12   3      164.50      209.46     97.30 o
  11  12   3      450.29      319.26     93.68 o
 -13  13   3      439.24      256.96    140.30 o
 -12  13   3     1395.27     1551.83    188.57 o
 -11  13   3     1178.15     1176.70    156.39 o
 -10  13   3      139.55      154.40     45.05 o
  -9  13   3       46.67       47.17     47.78 o
  -8  13   3     1077.49     1347.48     88.49 o
  -7  13   3     3299.37     3174.49     90.10 o
  -6  13   3     1947.87     1999.44     68.05 o
  -5  13   3     2626.98     2610.29     57.26 o
  -4  13   3     2251.29     2266.31     52.13 o
  -3  13   3     2686.32     2750.28     54.70 o
  -2  13   3     1977.63     2016.66     40.90 o
  -1  13   3     2164.08     2019.46     71.96 o
   0  13   3      402.23      359.93     29.46 o
   1  13   3     1807.01     1895.85     48.94 o
   2  13   3      611.54      633.16     34.01 o
   3  13   3     2027.49     2049.24     55.69 o
   4  13   3     2545.19     2664.89     63.98 o
   5  13   3      601.23      658.06     39.91 o
   6  13   3     4561.48     4808.42     96.59 o
   7  13   3     2732.63     2793.07     98.28 o
   8  13   3     1048.38     1090.25     74.15 o
   9  13   3      884.18     1010.61     77.89 o
  10  13   3      105.28       47.23     78.54 o
  11  13   3       13.43     -124.46    124.46 o
 -13  14   3       17.50       -5.53    128.73 o
 -12  14   3       17.28       16.59    124.71 o
 -11  14   3       53.45       13.94     87.25 o
 -10  14   3       18.52        8.36     48.61 o
  -9  14   3      860.35      883.48    150.36 o
  -8  14   3     2521.06     2179.65    117.87 o
  -7  14   3     1480.57     1524.65     56.74 o
  -6  14   3      700.19      758.55     46.02 o
  -5  14   3      120.18      176.38     26.09 o
  -4  14   3      135.12      182.93     23.61 o
  -3  14   3      402.17      409.25     26.97 o
  -2  14   3       23.94       49.99     16.31 o
  -1  14   3      131.61      130.22     20.67 o
   0  14   3      552.13      613.40     31.76 o
   1  14   3      166.42      136.93     22.98 o
   2  14   3        0.56       -3.53     21.30 o
   3  14   3       87.55       88.60     26.25 o
   4  14   3      132.15      110.46     35.22 o
   5  14   3     2278.84     2435.22     64.25 o
   6  14   3      234.65      189.36     31.94 o
   7  14   3       44.34       18.69     42.66 o
   8  14   3      117.56       84.67     51.51 o
   9  14   3     1052.25      975.40     75.88 o
  10  14   3      597.95      493.33     99.57 o
  11  14   3      290.82      137.85     93.71 o
 -13  15   3      262.49      373.12    151.36 o
 -12  15   3     1569.50     1633.30    197.62 o
 -11  15   3     1131.22     1335.59    112.03 o
 -10  15   3       53.21       28.52     64.62 o
  -9  15   3      388.09      310.57     74.89 o
  -8  15   3     1268.37     1314.57    191.34 o
  -7  15   3     1099.61     1131.77     88.10 o
  -6  15   3     7011.43     7201.61    147.66 o
  -5  15   3     5064.36     5056.04    104.81 o
  -4  15   3      911.66      961.73     46.78 o
  -3  15   3     1651.79     1642.81     56.90 o
  -2  15   3     2307.81     2228.06     50.25 o
  -1  15   3     1035.09     1123.88     43.93 o
   0  15   3       90.96       92.55     20.31 o
   1  15   3       56.66       82.21     26.43 o
   2  15   3      967.49     1102.55     43.65 o
   3  15   3     1302.83     1388.64     50.99 o
   4  15   3     2397.87     2329.06     62.38 o
   5  15   3     3420.57     3620.16     94.53 o
   6  15   3     1779.56     1923.08     67.99 o
   7  15   3     1992.81     2027.89     88.41 o
   8  15   3     1106.60     1079.49     94.03 o
   9  15   3      578.90      503.46     82.75 o
  10  15   3      467.94      195.61    127.73 o
  11  15   3        0.41     -115.66    115.66 o
 -12  16   3      274.95      547.11    158.40 o
 -11  16   3      109.00       75.59     57.00 o
 -10  16   3      457.48      395.39     82.25 o
  -9  16   3      369.31      338.04     79.96 o
  -8  16   3       27.24       56.33     58.08 o
  -7  16   3      554.72      480.51     55.21 o
  -6  16   3     1606.78     1791.19     74.14 o
  -5  16   3        0.75      -30.98     30.98 o
  -4  16   3        7.62        7.18     27.48 o
  -3  16   3      376.56      395.92     35.25 o
  -2  16   3      989.16     1047.36     55.00 o
  -1  16   3      594.31      617.25     32.18 o
   0  16   3      404.91      454.04     31.07 o
   1  16   3      474.55      524.28     34.36 o
   2  16   3     1238.24     1210.51     49.80 o
   3  16   3      324.07      324.54     32.53 o
   4  16   3      846.46      943.38     45.22 o
   5  16   3      132.17       47.65     29.27 o
   6  16   3       73.22       69.43     40.68 o
   7  16   3      259.83      222.39     94.79 o
   8  16   3      382.38      274.12     66.44 o
   9  16   3       40.06       -7.23     58.17 o
  10  16   3       38.00       51.79    118.68 o
 -12  17   3      251.95      462.63    152.87 o
 -11  17   3       67.55       95.67     57.83 o
 -10  17   3      122.39       90.53     74.30 o
  -9  17   3        1.98      -16.85     64.15 o
  -8  17   3     1001.71     1234.73    170.72 o
  -7  17   3     3165.25     3118.42    109.05 o
  -6  17   3     2478.67     2772.45     86.42 o
  -5  17   3       67.11      128.15     35.97 o
  -4  17   3      747.68      828.72     49.28 o
  -3  17   3      660.84      714.74     44.24 o
  -2  17   3     3042.36     3221.85     87.45 o
  -1  17   3      772.75      788.55     49.67 o
   0  17   3       57.76       65.17     23.50 o
   1  17   3       91.70      110.33     27.68 o
   2  17   3       64.70       71.83     32.42 o
   3  17   3     2563.85     2457.40     75.82 o
   4  17   3     1171.06     1233.75     69.30 o
   5  17   3      531.72      596.15     46.92 o
   6  17   3     1248.13     1388.83     98.31 o
   7  17   3     2228.69     2154.59    115.24 o
   8  17   3      753.15      679.40     84.72 o
   9  17   3      354.11      170.50     88.50 o
  10  17   3       32.28     -115.66    115.66 o
 -12  18   3      254.29      285.12    147.84 o
 -11  18   3      798.25      839.81     84.04 o
 -10  18   3      531.96      527.11    268.28 o
  -9  18   3      127.55      264.10     78.95 o
  -8  18   3     1652.21     1809.96    119.63 o
  -7  18   3     1961.48     2099.62     81.77 o
  -6  18   3     1503.43     1757.21     74.99 o
  -5  18   3       79.60       46.05     34.24 o
  -4  18   3       90.84       94.25     35.98 o
  -3  18   3       31.85        6.87     27.33 o
  -2  18   3     3031.29     2925.46     74.87 o
  -1  18   3     1706.66     1639.74     61.87 o
   0  18   3     1134.59     1130.11     44.84 o
   1  18   3     1358.84     1388.37     58.18 o
   2  18   3      975.99      957.36     55.96 o
   3  18   3     1332.56     1333.15     64.19 o
   4  18   3      177.64      182.41     42.17 o
   5  18   3      305.37      333.20     47.68 o
   6  18   3      338.73      185.56     79.45 o
   7  18   3       51.40       23.13     67.89 o
   8  18   3      125.68       47.77     73.92 o
   9  18   3      364.48      168.06     73.72 o
  10  18   3      161.99      -59.84    124.21 o
 -11  19   3      590.22      527.52     78.36 o
 -10  19   3       14.06       24.08     72.67 o
  -9  19   3      164.06      188.12    127.48 o
  -8  19   3       99.59       32.10     85.24 o
  -7  19   3      229.77      260.25     45.31 o
  -6  19   3      470.00      465.09     49.58 o
  -5  19   3       12.96      -21.18     44.22 o
  -4  19   3      115.86      142.74     38.11 o
  -3  19   3       11.66      -26.28     31.98 o
  -2  19   3     1958.66     1995.91     66.83 o
  -1  19   3     1036.00     1070.27     54.01 o
   0  19   3     1946.22     1970.57     66.84 o
   1  19   3      558.72      586.78     44.61 o
   2  19   3     1692.01     1835.73     74.55 o
   3  19   3      407.95      487.77     48.99 o
   4  19   3     1000.86     1049.86     80.74 o
   5  19   3      756.09      851.44     63.70 o
   6  19   3     1100.72      961.98    124.21 o
   7  19   3      775.22      757.81    119.18 o
   8  19   3      116.41      128.73     85.99 o
   9  19   3       78.86       17.10     84.48 o
 -11  20   3      513.15      602.97    119.01 o
 -10  20   3      801.92      723.72    103.99 o
  -9  20   3     1055.02     1072.10    153.37 o
  -8  20   3      425.73      493.31    118.17 o
  -7  20   3     1406.76     1498.74    120.49 o
  -6  20   3     1563.11     1690.79     92.17 o
  -5  20   3      328.22      364.47     56.54 o
  -4  20   3        4.33      -17.67     33.67 o
  -3  20   3      104.34      100.97     37.84 o
  -2  20   3     2666.02     2655.51     75.52 o
  -1  20   3     1196.46     1224.31     58.23 o
   0  20   3      472.81      488.23     42.26 o
   1  20   3      710.53      795.83     49.39 o
   2  20   3     1617.62     1706.11     93.20 o
   3  20   3     2228.83     2160.68     78.54 o
   4  20   3      661.52      642.12     52.56 o
   5  20   3     1790.37     1897.52    106.86 o
   6  20   3        8.72        0.00     72.41 o
   7  20   3      607.98      331.39     95.04 o
   8  20   3      370.54      329.37    105.10 o
   9  20   3       44.98        8.55     82.47 o
 -10  21   3       54.35      -67.89     98.56 o
  -9  21   3      256.65      335.41    120.69 o
  -8  21   3       51.10      -45.26     92.02 o
  -7  21   3      242.84      194.99     54.16 o
  -6  21   3        0.66        2.93     43.55 o
  -5  21   3       19.32       -6.11     43.73 o
  -4  21   3      458.68      414.01     49.99 o
  -3  21   3       49.49       74.29     37.31 o
  -2  21   3     1057.32     1091.07     56.58 o
  -1  21   3       70.21       33.10     31.58 o
   0  21   3      141.77      102.64     33.10 o
   1  21   3      102.73      117.09     34.01 o
   2  21   3       16.26      -32.54     33.34 o
   3  21   3      763.13      842.79     58.34 o
   4  21   3       34.13       19.40     36.63 o
   5  21   3      171.45      189.08     88.50 o
   6  21   3      199.13       43.25     76.94 o
   7  21   3       71.70       60.85     82.97 o
   8  21   3      450.80      278.59    100.57 o
   9  21   3       49.37       33.69     94.04 o
 -10  22   3      621.33      560.69    145.33 o
  -9  22   3      827.74      998.18    160.92 o
  -8  22   3      223.96      146.33    106.10 o
  -7  22   3     1644.74     1527.03    117.44 o
  -6  22   3      540.14      588.71     73.33 o
  -5  22   3      649.54      616.07     68.16 o
  -4  22   3       72.76       59.74     40.39 o
  -3  22   3       83.59      108.51     41.12 o
  -2  22   3     1160.23     1240.32     60.43 o
  -1  22   3     2060.95     2104.74     73.34 o
   0  22   3     1791.87     1834.67     70.41 o
   1  22   3      798.03      801.42     53.03 o
   2  22   3     1394.22     1575.83     75.63 o
   3  22   3     1549.90     1527.38     73.79 o
   4  22   3       31.65       48.02     37.03 o
   5  22   3      142.40      174.49     89.51 o
   6  22   3       85.24      -19.11     79.45 o
   7  22   3       75.38       58.33     87.00 o
   8  22   3     1114.53      887.05    141.30 o
  -9  23   3        7.58      -54.81    104.60 o
  -8  23   3      250.70      352.00    121.69 o
  -7  23   3      319.28      278.89     91.02 o
  -6  23   3       32.29      -46.71     46.71 o
  -5  23   3       26.73       37.18     48.60 o
  -4  23   3        2.87      -44.78     44.78 o
  -3  23   3      152.02      190.03     60.45 o
  -2  23   3      263.31      222.05     38.68 o
  -1  23   3      254.36      349.92     45.25 o
   0  23   3       54.88       41.60     33.87 o
   1  23   3      113.09       34.47     34.64 o
   2  23   3        8.99        9.06     38.00 o
   3  23   3      250.32      214.81     47.76 o
   4  23   3      181.77      150.03     52.04 o
   5  23   3       19.84       33.19     83.48 o
   6  23   3       86.65       29.17     83.98 o
   7  23   3        7.64      -27.66     88.50 o
   8  23   3        8.92      -27.66     91.02 o
  -9  24   3      282.95      332.39    131.75 o
  -8  24   3      329.32      421.40    134.26 o
  -7  24   3     2758.39     2495.82    147.39 o
  -6  24   3      132.53      106.76     55.16 o
  -5  24   3        5.61      -34.06     40.68 o
  -4  24   3       14.79        1.05     41.45 o
  -3  24   3       24.49        8.40     40.53 o
  -2  24   3     1326.06     1394.90     83.78 o
  -1  24   3     3784.32     3575.97    102.44 o
   0  24   3     1297.27     1324.76     66.29 o
   1  24   3     1348.97     1391.99     66.96 o
   2  24   3     1866.26     1930.62     85.52 o
   3  24   3       10.48      -45.58     45.58 o
   4  24   3        7.40       -3.73     39.75 o
   5  24   3       22.11      -76.94     76.94 o
   6  24   3       40.81      -59.84     82.47 o
   7  24   3        3.54      -34.70     95.54 o
  -8  25   3       72.09       22.63    109.12 o
  -7  25   3       38.73       36.45     71.21 o
  -6  25   3      661.02      537.41     61.67 o
  -5  25   3      125.34      133.98     48.59 o
  -4  25   3      256.08      273.83     52.66 o
  -3  25   3      868.41      836.46     67.98 o
  -2  25   3      982.90      999.56     79.06 o
  -1  25   3       61.85       60.80     49.83 o
   0  25   3      283.38      299.61     49.12 o
   1  25   3        8.70       -8.26     34.93 o
   2  25   3        0.74      -39.21     39.21 o
   3  25   3     1632.30     1651.74     82.88 o
   4  25   3      784.50      755.01     93.19 o
   5  25   3       26.36       -8.55     92.53 o
   6  25   3        3.70       -9.05     90.52 o
  -7  26   3      697.13      621.35     78.81 o
  -6  26   3       10.63       -4.27     47.22 o
  -5  26   3      257.68      232.06     53.38 o
  -4  26   3       19.19      -13.53     43.72 o
  -3  26   3       26.82       -6.89     43.56 o
  -2  26   3       37.58       97.45     39.32 o
  -1  26   3     2033.24     1940.63     81.22 o
   0  26   3     1586.72     1632.09     75.60 o
   1  26   3     1227.44     1308.73     69.08 o
   2  26   3      334.05      359.67     53.46 o
   3  26   3       69.55      123.85     46.30 o
   4  26   3      331.96      292.71     80.21 o
   5  26   3      499.37      444.03    129.74 o
   6  26   3       19.50       83.98    107.11 o
  -7  27   3       17.35       -5.53     90.52 o
  -6  27   3      528.71      424.72     92.98 o
  -5  27   3      292.43      176.38     54.42 o
  -4  27   3      836.52      769.72     70.71 o
  -3  27   3      920.69     1036.28     75.27 o
  -2  27   3     2327.15     2154.34     83.87 o
  -1  27   3      732.80      726.96     58.69 o
   0  27   3      239.89      221.93     44.60 o
   1  27   3      252.12      224.28     46.11 o
   2  27   3        5.32      -41.61     41.61 o
   3  27   3      801.39      733.40     65.46 o
   4  27   3      275.50      198.63    115.16 o
   5  27   3      967.20      826.20    151.36 o
  -5  28   3        7.80      -26.55     48.85 o
  -4  28   3      561.16      638.44     68.70 o
  -3  28   3        4.37      -21.46     46.95 o
  -2  28   3       41.24       65.74     42.99 o
  -1  28   3      811.16      709.17     58.60 o
   0  28   3      119.54       89.73     42.95 o
   1  28   3       58.79       54.62     48.10 o
   2  28   3      789.42      651.10     65.53 o
   3  28   3        3.95       35.75     48.37 o
   4  28   3       50.00      -94.54     94.54 o
  -4  29   3      420.05      380.55     62.27 o
  -3  29   3      470.94      308.41     60.09 o
  -2  29   3     2109.37     1944.81    115.33 o
  -1  29   3       32.30        3.16     41.94 o
   0  29   3      314.82      309.43     73.15 o
   1  29   3      205.08      209.54     48.24 o
   2  29   3        2.26       28.55     47.65 o
  -1  30   3       46.23        2.01     56.23 o
 -14   0   4      107.99       39.73    134.77 o
 -13   0   4      133.82      287.13    130.24 o
 -12   0   4     1959.87     1889.25    181.03 o
 -11   0   4     3572.82     3419.46    207.18 o
 -10   0   4     3740.56     3790.07    205.67 o
  -9   0   4     1133.35     1070.59    125.21 o
  -8   0   4       95.37       56.66     28.01 o
  -7   0   4      396.69      371.62     34.83 o
  -6   0   4      109.23       69.55     25.45 o
  -5   0   4     7270.69     6988.62    166.49 o
  -4   0   4     4100.27     3529.26     77.34 o
  -3   0   4     3105.61     3014.79     68.39 o
  -2   0   4     2129.87     1827.00     54.43 o
  -1   0   4     6348.80     6169.71     81.54 o
   0   0   4     1984.21     1918.83     43.95 o
   1   0   4       49.10       13.26     17.34 o
   2   0   4      571.52      637.18     42.10 o
   3   0   4      285.90      258.63     33.60 o
   4   0   4        2.34       19.75     27.57 o
   5   0   4      872.79      785.87     63.74 o
   6   0   4      791.51      777.21     55.59 o
   7   0   4       62.39      126.25     38.39 o
   8   0   4      202.21      276.29     45.51 o
   9   0   4     2263.21     2161.30    184.55 o
  11   0   4      736.34      676.35    150.36 o
  12   0   4       14.58      -61.35    128.73 o
 -14   1   4        0.42      117.24     91.56 o
 -13   1   4       95.48      155.79     88.35 o
 -12   1   4       34.45      173.07     76.62 o
 -11   1   4       81.38       45.36     67.68 o
 -10   1   4       27.12       65.61     62.67 o
  -9   1   4      698.37      853.02     83.74 o
  -8   1   4     1127.17     1066.14     48.09 o
  -7   1   4       12.47        5.04     18.21 o
  -6   1   4      746.14      705.69     28.99 o
  -5   1   4     3307.80     3285.58     77.70 o
  -4   1   4     1716.23     1854.89     41.13 o
  -3   1   4      501.01      570.08     25.14 o
  -2   1   4      172.83      217.26     18.42 o
  -1   1   4        4.61       12.03     10.98 o
   0   1   4     3503.73     3740.54     45.51 o
   1   1   4      485.64      676.85     27.80 o
   2   1   4     2425.99     2727.92     52.37 o
   3   1   4     3429.95     3459.68     60.52 o
   4   1   4     1976.07     2080.13     50.74 o
   5   1   4       35.85       24.11     21.50 o
   6   1   4        6.55       12.19     23.53 o
   7   1   4       96.69       81.90     26.53 o
   8   1   4      171.46      154.18     29.43 o
   9   1   4      234.60      261.05     58.09 o
  10   1   4        2.00      -20.02     73.78 o
  11   1   4      172.74       80.49     86.30 o
  12   1   4       11.47      -20.55     92.71 o
 -14   2   4      327.88      545.35    215.98 o
 -13   2   4      787.77      845.68    109.32 o
 -12   2   4     2216.76     2174.45    136.72 o
 -11   2   4     1578.81     1502.24    110.12 o
 -10   2   4      672.77      717.43     84.38 o
  -9   2   4     1000.82      952.02     86.93 o
  -8   2   4      940.39      868.62     70.31 o
  -7   2   4      351.65      355.99     25.93 o
  -6   2   4     3028.38     2966.42     52.55 o
  -5   2   4     2252.60     1910.95     62.31 o
  -4   2   4      761.94      738.65     29.28 o
  -3   2   4    14534.96    14626.83    139.04 o
  -2   2   4      490.82      353.38     21.24 o
  -1   2   4       76.91       15.38     11.96 o
   0   2   4     3355.28     3367.46     43.17 o
   1   2   4     2958.82     2882.53     46.12 o
   2   2   4     2769.05     2841.56     72.55 o
   3   2   4     1468.76     1570.58     48.11 o
   4   2   4     1205.63     1242.04     46.05 o
   5   2   4       64.12       70.84     25.62 o
   6   2   4      919.65     1000.56     47.13 o
   7   2   4      670.04      829.11     46.09 o
   8   2   4     1185.35     1411.51     52.54 o
   9   2   4     2457.00     2656.32    173.59 o
  10   2   4      905.57      789.11    102.88 o
  11   2   4      296.36      288.97     96.35 o
  12   2   4      556.20      497.31    190.58 o
 -14   3   4       12.83      -49.85     89.94 o
 -13   3   4      647.83      412.17    142.56 o
 -12   3   4       57.01      121.23     78.57 o
 -11   3   4       47.87      -11.40     65.19 o
 -10   3   4      355.71      422.28     80.46 o
  -9   3   4     1145.41     1004.50     87.10 o
  -8   3   4     1258.60     1259.80     53.78 o
  -7   3   4     4396.71     4267.57     63.68 o
  -6   3   4     5040.95     4748.25     59.99 o
  -5   3   4     4673.97     4599.31     65.18 o
  -4   3   4     2524.35     2422.62     45.70 o
  -3   3   4      570.84      568.91     33.51 o
  -2   3   4     1536.55     1640.55     37.33 o
  -1   3   4      700.74      688.60     23.85 o
   0   3   4        9.89       24.40     12.53 o
   1   3   4     2999.64     2870.91     46.48 o
   2   3   4     1422.61     1321.64     38.58 o
   3   3   4      117.94      119.42     23.57 o
   4   3   4     3180.44     3255.44     80.42 o
   5   3   4      730.85      696.62     46.45 o
   6   3   4     1027.16     1093.57     48.54 o
   7   3   4       64.75      115.42     31.02 o
   8   3   4      806.60      759.48     47.33 o
   9   3   4      161.40      265.93     58.01 o
  10   3   4      519.89      620.97     97.23 o
  11   3   4       11.08       15.73    172.98 o
  12   3   4      308.79      236.45    103.29 o
 -14   4   4        4.23      129.21     94.41 o
 -13   4   4     1074.22     1224.64    118.76 o
 -12   4   4     1791.91     2104.66    134.22 o
 -11   4   4      383.20      423.88     82.32 o
 -10   4   4     1353.76     1439.82    103.16 o
  -9   4   4      309.06      257.51     47.13 o
  -8   4   4       18.62       33.10     29.03 o
  -7   4   4      567.90      574.67     45.24 o
  -6   4   4     1148.23     1048.39     56.61 o
  -5   4   4     1420.41     1367.01     31.85 o
  -4   4   4     4222.09     4050.34     55.42 o
  -3   4   4      697.79      698.38     27.93 o
  -2   4   4      412.65      382.19     22.41 o
  -1   4   4     2944.56     2701.79     47.53 o
   0   4   4     5552.55     5732.40     62.62 o
   1   4   4      918.47      988.88     30.83 o
   2   4   4      780.88      799.44     31.93 o
   3   4   4      648.52      688.90     38.52 o
   4   4   4       17.99        3.84     26.07 o
   5   4   4      976.88      940.71     43.96 o
   6   4   4     1641.30     1686.29     57.11 o
   7   4   4     3083.60     3302.73     81.67 o
   8   4   4     1339.38     1410.30     57.70 o
   9   4   4      835.63      751.97     95.10 o
  10   4   4      502.91      409.99     90.17 o
  11   4   4     1264.83     1331.52    128.72 o
  12   4   4       66.30       53.13     95.00 o
 -14   5   4      248.37      305.31    101.15 o
 -13   5   4      155.23      158.02     88.13 o
 -12   5   4      542.55      518.94    104.60 o
 -11   5   4     1416.24     1322.39    126.72 o
 -10   5   4       31.04      -15.96     58.51 o
  -9   5   4       89.99       73.27     31.52 o
  -8   5   4     2930.37     2834.61    113.59 o
  -7   5   4     3845.55     3657.21     75.84 o
  -6   5   4     3048.36     3000.74     47.64 o
  -5   5   4     4376.18     4124.86     52.34 o
  -4   5   4     1040.28      958.61     29.94 o
  -3   5   4        2.17      -13.58     13.58 o
  -2   5   4        0.33      -13.12     13.12 o
  -1   5   4       42.21      137.66     17.41 o
   0   5   4     2145.62     2065.05     40.21 o
   1   5   4     2975.66     2940.51     51.86 o
   2   5   4     6054.88     6026.21     78.80 o
   3   5   4     4321.16     4447.75     76.54 o
   4   5   4      899.09      869.79     40.91 o
   5   5   4     1186.31     1233.50     85.49 o
   6   5   4     5093.29     5242.18     91.66 o
   7   5   4      847.65      927.59     48.10 o
   8   5   4        0.15       -8.26     35.26 o
   9   5   4     1166.23      991.48    101.16 o
  10   5   4      837.49      575.01     97.52 o
  11   5   4      291.21      154.26     90.64 o
  12   5   4      493.49      216.98    102.32 o
 -14   6   4       46.62        2.92     95.08 o
 -13   6   4        1.15      144.40     84.97 o
 -12   6   4      329.75      342.98    136.53 o
 -11   6   4     2113.97     1838.96    121.07 o
 -10   6   4      736.28      774.27     87.14 o
  -9   6   4       47.70       77.22     32.30 o
  -8   6   4        3.13      -14.28     38.41 o
  -7   6   4      653.00      709.73     54.12 o
  -6   6   4     2351.56     2324.53     43.46 o
  -5   6   4       29.91       16.05     16.49 o
  -4   6   4      841.50      886.73     27.09 o
  -3   6   4      948.67      941.25     35.67 o
  -2   6   4     3543.70     3703.10     55.39 o
  -1   6   4      345.23      311.91     27.98 o
   0   6   4       19.38       28.86     14.54 o
   1   6   4      438.08      446.45     23.42 o
   2   6   4      784.83      882.07     34.12 o
   3   6   4      147.68      155.47     25.34 o
   4   6   4      561.53      584.14     36.26 o
   5   6   4      742.76      720.90     41.08 o
   6   6   4     2017.63     2043.03     61.73 o
   7   6   4      212.43      221.40     33.72 o
   8   6   4      262.21      182.53    101.83 o
   9   6   4      596.62      570.80     88.89 o
  10   6   4      136.82       77.10     78.94 o
  11   6   4        7.35       26.30     85.12 o
  12   6   4       28.16      -43.50     92.23 o
 -14   7   4       92.28      121.73     97.42 o
 -13   7   4        0.77      162.46     89.76 o
 -12   7   4      668.85      745.09    135.52 o
 -11   7   4     1182.81     1067.78     99.44 o
 -10   7   4     1705.47     1749.98    112.00 o
  -9   7   4      861.62      852.89     54.87 o
  -8   7   4       49.03       40.85     40.31 o
  -7   7   4     3521.65     3494.58     98.65 o
  -6   7   4     3360.69     3150.59     46.65 o
  -5   7   4      975.05      925.88     28.29 o
  -4   7   4     1823.59     1791.83     43.43 o
  -3   7   4      770.67      797.92     30.92 o
  -2   7   4      994.21     1098.32     37.93 o
  -1   7   4      210.62      215.26     20.18 o
   0   7   4     2982.14     2904.65     47.89 o
   1   7   4     6635.49     6571.08     76.06 o
   2   7   4     4249.65     4397.45     67.02 o
   3   7   4     2483.78     2485.72     91.41 o
   4   7   4     4806.48     4793.46     83.40 o
   5   7   4     4950.73     5096.65     89.03 o
   6   7   4      483.55      484.67     43.32 o
   7   7   4      556.98      466.08     39.47 o
   8   7   4        2.47      -49.85     73.86 o
   9   7   4       19.94       11.79     58.97 o
  10   7   4     1381.70     1179.48    115.74 o
  11   7   4      543.07      435.18    101.83 o
 -14   8   4      326.00      289.73    101.74 o
 -13   8   4       10.40       -0.78     86.13 o
 -12   8   4        5.07      -74.06     74.06 o
 -11   8   4       38.81      105.56     71.10 o
 -10   8   4      212.02      344.91     94.04 o
  -9   8   4       43.65       51.99     34.55 o
  -8   8   4        4.74       -8.40     39.94 o
  -7   8   4      391.42      443.33     40.85 o
  -6   8   4      343.91      323.45     20.22 o
  -5   8   4      105.80      120.41     16.12 o
  -4   8   4      953.76     1055.67     32.49 o
  -3   8   4        0.44      -11.31     11.61 o
  -2   8   4      113.66       63.79     16.71 o
  -1   8   4     1848.79     1984.50     43.80 o
   0   8   4     1197.52     1314.32     35.03 o
   1   8   4       12.86      -13.38     16.42 o
   2   8   4       28.40       16.68     18.20 o
   3   8   4       11.47       14.12     22.77 o
   4   8   4        5.66      -15.83     24.03 o
   5   8   4      812.00      853.13     44.67 o
   6   8   4       81.54       74.65     29.36 o
   7   8   4       24.15       30.29     28.73 o
   8   8   4       42.17       47.76     44.63 o
   9   8   4      184.68      133.77     49.52 o
  10   8   4       16.38      -75.34     75.34 o
  11   8   4        1.26      -42.85     83.26 o
 -14   9   4      198.91      257.25    104.70 o
 -13   9   4       54.74       68.57    132.00 o
 -12   9   4      114.57      188.53     83.38 o
 -11   9   4      730.88      800.01    128.23 o
 -10   9   4      678.18      806.57     67.90 o
  -9   9   4     2211.03     2401.80     94.86 o
  -8   9   4     1539.10     1667.20     55.25 o
  -7   9   4      274.60      308.59     32.01 o
  -6   9   4       71.11       80.01     16.44 o
  -5   9   4     5647.68     5451.42     69.43 o
  -4   9   4     5238.91     5158.75     66.26 o
  -3   9   4       98.81       93.71     19.09 o
  -2   9   4      192.37      263.48     25.67 o
  -1   9   4     1800.07     1776.16     42.88 o
   0   9   4     7889.43     8133.69     88.69 o
   1   9   4     1405.76     1323.11     39.06 o
   2   9   4     3289.59     3250.49     55.31 o
   3   9   4     5511.79     5484.54     89.77 o
   4   9   4     1782.42     1826.27     58.73 o
   5   9   4      636.32      741.66     41.68 o
   6   9   4        5.04        1.57     27.04 o
   7   9   4      392.92      405.19     38.08 o
   8   9   4       82.47      119.82     46.09 o
   9   9   4      502.20      528.04     64.89 o
  10   9   4      493.50      445.14     94.53 o
  11   9   4      196.41       40.84     87.26 o
 -13  10   4      495.98      579.70    174.24 o
 -12  10   4      857.37      836.56    103.32 o
 -11  10   4       74.00      101.65     74.36 o
 -10  10   4      175.12      185.25     53.98 o
  -9  10   4      231.89      256.08     51.63 o
  -8  10   4        1.28      -16.16     34.26 o
  -7  10   4        3.12       29.81     26.97 o
  -6  10   4       13.42       -5.68     16.96 o
  -5  10   4     2620.33     2494.46     47.47 o
  -4  10   4     2495.55     2519.60     52.10 o
  -3  10   4      718.76      669.42     31.41 o
  -2  10   4      196.56      209.59     21.53 o
  -1  10   4     4121.46     3981.19     63.45 o
   0  10   4     7715.59     7580.49     94.12 o
   1  10   4     1010.09     1090.87     35.38 o
   2  10   4     1185.02     1205.67     42.94 o
   3  10   4      129.56      113.36     24.31 o
   4  10   4     1783.79     1814.23     54.11 o
   5  10   4     2761.43     2892.98     71.01 o
   6  10   4      421.53      364.66     36.52 o
   7  10   4      867.09      956.24     56.35 o
   8  10   4      792.96      710.36     67.72 o
   9  10   4      462.78      532.96     65.79 o
  10  10   4        5.47      -74.01     74.01 o
  11  10   4       21.38      -90.26     90.26 o
 -13  11   4        2.11      -38.85     84.48 o
 -12  11   4        0.05       81.49     80.24 o
 -11  11   4      158.60      134.95     73.32 o
 -10  11   4      513.16      624.83     66.29 o
  -9  11   4      319.85      443.97     47.10 o
  -8  11   4      370.30      466.30     46.82 o
  -7  11   4     1338.09     1309.64     60.84 o
  -6  11   4      959.93     1051.44     39.63 o
  -5  11   4     1745.77     1765.63     47.01 o
  -4  11   4     5630.50     5660.80     80.49 o
  -3  11   4      350.40      345.42     26.30 o
  -2  11   4      215.51      250.40     25.74 o
  -1  11   4      378.23      407.66     26.79 o
   0  11   4     1300.45     1256.54     41.13 o
   1  11   4      887.06      918.21     37.07 o
   2  11   4     2886.34     2933.97     61.23 o
   3  11   4      779.48      789.95     56.11 o
   4  11   4      652.77      699.29     41.64 o
   5  11   4     4026.46     4073.76     82.28 o
   6  11   4        3.85       49.11     29.05 o
   7  11   4       16.34       -4.99     41.78 o
   8  11   4        2.87      -33.77     44.28 o
   9  11   4       10.10       47.85     48.51 o
  10  11   4       16.95      -63.56     78.54 o
  11  11   4      237.46       87.89     92.26 o
 -13  12   4      904.84      989.63    170.97 o
 -12  12   4      823.34     1285.33    245.40 o
 -11  12   4      506.10      657.25     92.71 o
 -10  12   4     1700.54     1815.40     93.63 o
  -9  12   4      364.82      424.50     53.23 o
  -8  12   4      679.39      606.60     49.44 o
  -7  12   4        5.48        2.27     32.57 o
  -6  12   4     1950.77     1811.82     60.06 o
  -5  12   4     1048.03     1121.55     55.70 o
  -4  12   4     2230.61     2156.21     80.50 o
  -3  12   4     2636.92     2554.05     61.39 o
  -2  12   4     2453.15     2271.74     50.65 o
  -1  12   4     1337.02     1254.58     40.53 o
   0  12   4    10086.89    10089.43    115.98 o
   1  12   4     5096.24     4991.04     70.06 o
   2  12   4      324.62      367.53     32.92 o
   3  12   4      672.17      752.74     42.45 o
   4  12   4      509.93      539.01     38.73 o
   5  12   4     1590.68     1653.38     58.63 o
   6  12   4     1319.93     1395.74     56.56 o
   7  12   4     1792.23     1852.41     87.81 o
   8  12   4      680.76      697.20     68.56 o
   9  12   4     1688.17     1639.45     94.41 o
  10  12   4       44.89      -79.23     79.23 o
  11  12   4       12.55      -84.98     84.98 o
 -13  13   4      289.00      235.34    134.77 o
 -12  13   4       23.04       39.73    124.71 o
 -11  13   4       19.93      216.73    113.14 o
 -10  13   4       90.98       81.33     48.33 o
  -9  13   4       57.35       93.29     39.43 o
  -8  13   4      120.69       70.20     52.98 o
  -7  13   4      919.99      941.75     55.21 o
  -6  13   4      712.24      712.51     41.71 o
  -5  13   4      340.39      321.27     32.62 o
  -4  13   4     2750.36     2709.20    157.07 o
  -3  13   4      377.99      353.99     30.82 o
  -2  13   4      137.74      150.29     24.47 o
  -1  13   4      487.73      488.10     31.78 o
   0  13   4      500.19      502.03     32.65 o
   1  13   4       14.37       -1.15     21.77 o
   2  13   4        3.16       -9.36     23.83 o
   3  13   4     1033.12     1135.39     49.03 o
   4  13   4      728.54      734.02     42.96 o
   5  13   4     1237.91     1372.52     55.17 o
   6  13   4      467.28      488.81     42.95 o
   7  13   4       20.91       51.10     44.02 o
   8  13   4       48.31      -26.33    102.72 o
   9  13   4        6.70      -10.34     48.64 o
  10  13   4        9.23      -77.17     77.17 o
 -13  14   4      449.59      684.40    166.95 o
 -12  14   4      957.22      968.51    166.95 o
 -11  14   4      680.41      935.83    157.40 o
 -10  14   4     1518.93     1536.50     87.33 o
  -9  14   4     1467.39     1502.54    136.66 o
  -8  14   4       41.95       14.04     42.13 o
  -7  14   4      373.82      370.75     52.78 o
  -6  14   4      166.62      149.12     30.89 o
  -5  14   4        8.18        3.47     25.15 o
  -4  14   4     3149.24     3184.68     71.19 o
  -3  14   4      970.01     1051.67     50.96 o
  -2  14   4     2604.29     2636.85     62.63 o
  -1  14   4     5666.61     5677.97     89.86 o
   0  14   4     2008.57     2045.46     55.41 o
   1  14   4      480.48      512.67     34.32 o
   2  14   4     1788.03     1771.98     57.07 o
   3  14   4      116.00      123.60     29.06 o
   4  14   4      309.26      243.71     33.47 o
   5  14   4     1934.35     2023.36     64.49 o
   6  14   4     1039.17     1164.32     61.17 o
   7  14   4      571.13      574.73     62.50 o
   8  14   4     1424.37     1461.80    217.85 o
   9  14   4      941.08     1052.57     83.89 o
  10  14   4      209.85       88.19    110.63 o
 -12  15   4      769.18      964.99    169.97 o
 -11  15   4      134.24       95.75     74.13 o
 -10  15   4      531.35      548.54     66.94 o
  -9  15   4        0.65       65.84     46.97 o
  -8  15   4        2.09        1.49     42.79 o
  -7  15   4        8.87       40.84     43.34 o
  -6  15   4      162.31      163.21     37.10 o
  -5  15   4      208.17      194.68     36.09 o
  -4  15   4      743.93      724.97     49.45 o
  -3  15   4       79.69       95.95     32.16 o
  -2  15   4        1.42       26.89     23.27 o
  -1  15   4      178.75      171.98     26.16 o
   0  15   4        5.75       53.09     29.95 o
   1  15   4       45.74       24.23     23.91 o
   2  15   4       44.72       58.20     27.09 o
   3  15   4      123.31      145.61     30.07 o
   4  15   4      125.51      175.45     32.15 o
   5  15   4     1281.96     1268.92     55.52 o
   6  15   4      123.02      117.61     37.55 o
   7  15   4      575.57      576.81     62.99 o
   8  15   4       30.78       51.24     49.69 o
   9  15   4       26.79      -49.95     49.95 o
  10  15   4       90.03      -82.97    118.17 o
 -12  16   4      340.52      294.68    139.29 o
 -11  16   4      860.50      925.77    105.20 o
 -10  16   4     1664.13     1677.32     96.77 o
  -9  16   4       13.76       67.73     49.35 o
  -8  16   4       27.66       -4.70     55.55 o
  -7  16   4      118.22      114.87     47.37 o
  -6  16   4      120.43      162.10     37.43 o
  -5  16   4       35.71       12.83     47.11 o
  -4  16   4     3489.11     3492.44    118.38 o
  -3  16   4     1585.02     1607.02     73.96 o
  -2  16   4     1326.56     1412.29     62.82 o
  -1  16   4     2114.50     2280.31     62.59 o
   0  16   4     1564.81     1649.74     71.68 o
   1  16   4      895.49      993.23     51.52 o
   2  16   4       43.89       80.04     32.44 o
   3  16   4      265.60      290.88     34.50 o
   4  16   4       72.28       28.80     28.98 o
   5  16   4     1750.99     1848.34     63.85 o
   6  16   4     1730.01     1868.46     93.20 o
   7  16   4      113.45       71.92     49.03 o
   8  16   4      298.09      190.32     96.30 o
   9  16   4      527.38      418.28    144.57 o
  10  16   4      257.81     -118.68    119.18 o
 -12  17   4       77.75       88.50    129.74 o
 -11  17   4       80.36       60.86     59.46 o
 -10  17   4      173.45      217.60    121.34 o
  -9  17   4      130.15      213.50     56.23 o
  -8  17   4       30.62       23.12     97.07 o
  -7  17   4      645.84      709.69     65.56 o
  -6  17   4     1111.76     1252.25     60.86 o
  -5  17   4      685.85      828.60     48.46 o
  -4  17   4       20.39       32.82     33.04 o
  -3  17   4        0.56       -8.24     30.10 o
  -2  17   4       11.72        8.94     29.90 o
  -1  17   4      489.25      548.87     37.82 o
   0  17   4      485.51      501.88     41.69 o
   1  17   4      464.13      486.74     50.73 o
   2  17   4      477.35      476.46     53.55 o
   3  17   4       18.26       -9.57     29.50 o
   4  17   4       12.50      -10.00     37.41 o
   5  17   4      764.82      870.61     73.38 o
   6  17   4      192.88      219.62     60.65 o
   7  17   4     1219.98     1102.72    172.23 o
   8  17   4      195.83      159.48     68.49 o
   9  17   4        0.18      -55.61     55.61 o
 -11  18   4      236.04      263.82     66.83 o
 -10  18   4      348.01      333.30     65.89 o
  -9  18   4      649.70      719.16     73.32 o
  -8  18   4        7.47       -2.21     48.98 o
  -7  18   4      148.17      216.44     53.14 o
  -6  18   4      415.16      431.54     43.07 o
  -5  18   4       44.41       99.67     32.18 o
  -4  18   4      711.52      806.88     49.51 o
  -3  18   4     2240.27     2293.17     77.40 o
  -2  18   4      942.05     1093.82     58.78 o
  -1  18   4     5192.66     5139.06    105.46 o
   0  18   4      904.32      897.92     51.60 o
   1  18   4        5.69      -14.69     37.05 o
   2  18   4        1.70      -24.23     36.70 o
   3  18   4      141.27       97.70     44.60 o
   4  18   4     1156.19     1141.33     73.12 o
   5  18   4       36.79       43.45     41.32 o
   6  18   4     1177.10     1111.83    134.26 o
   7  18   4      334.44      370.11     98.06 o
   8  18   4      573.12      506.88    111.13 o
   9  18   4       36.64      122.20     89.01 o
 -11  19   4       18.94       90.86     63.82 o
 -10  19   4       53.82       87.01    109.64 o
  -9  19   4      469.87      692.53     74.84 o
  -8  19   4     1708.06     1914.92    101.50 o
  -7  19   4     2224.86     2230.95     87.96 o
  -6  19   4     2853.00     2890.65     93.20 o
  -5  19   4     3075.14     3251.74     85.08 o
  -4  19   4       76.79      113.03     37.10 o
  -3  19   4      213.09      188.58     39.24 o
  -2  19   4       53.33      -12.09     37.28 o
  -1  19   4      305.59      310.25     38.99 o
   0  19   4     1145.63     1179.01     75.35 o
   1  19   4     1082.78     1067.40    111.49 o
   2  19   4      689.73      629.80     85.41 o
   3  19   4       47.69       48.09     41.43 o
   4  19   4     1141.58     1211.93     76.35 o
   5  19   4     1369.36     1394.40     81.38 o
   6  19   4      191.56      235.84     92.02 o
   7  19   4     1127.88      912.19    129.24 o
   8  19   4       19.32       99.57     86.49 o
   9  19   4      103.74        9.05     82.47 o
 -10  20   4      126.72      108.11     63.65 o
  -9  20   4       12.66        6.91     75.83 o
  -8  20   4       30.85       -8.69     60.88 o
  -7  20   4       31.70       58.05     46.44 o
  -6  20   4       70.40       91.18     48.44 o
  -5  20   4       18.02      -34.30     34.30 o
  -4  20   4        9.08      -31.64     32.93 o
  -3  20   4     2232.31     2229.03     83.39 o
  -2  20   4     2229.40     2083.14     95.15 o
  -1  20   4      541.38      609.27     62.99 o
   0  20   4       21.61       63.09     42.32 o
   1  20   4     1326.39     1349.37     81.57 o
   2  20   4        4.16      -37.85     37.85 o
   3  20   4        9.05      -39.15     50.03 o
   4  20   4      183.19      212.50     48.75 o
   5  20   4      445.48      478.48     70.88 o
   6  20   4     1830.57     1507.58    160.41 o
   7  20   4       35.91       13.07     79.45 o
   8  20   4      181.03      100.07     87.00 o
 -10  21   4      319.91      289.34    159.91 o
  -9  21   4      811.20      763.71     99.64 o
  -8  21   4     3350.87     3267.72    155.52 o
  -7  21   4     1555.64     1500.67    154.35 o
  -6  21   4     1199.21     1466.56    117.15 o
  -5  21   4      968.76      916.58     62.75 o
  -4  21   4     2595.48     2372.31     87.05 o
  -3  21   4      130.47      128.68     40.16 o
  -2  21   4      792.64      855.60    116.10 o
  -1  21   4     1046.10     1187.48    129.97 o
   0  21   4     1301.81     1312.85     82.63 o
   1  21   4      277.16      331.11     54.59 o
   2  21   4      361.15      425.02     57.56 o
   3  21   4     2572.25     2763.64    104.31 o
   4  21   4     1968.19     2090.82     96.10 o
   5  21   4     1007.60     1035.39    142.81 o
   6  21   4      160.19      219.75     94.54 o
   7  21   4      391.02      307.75    100.57 o
   8  21   4       58.38       28.16     95.04 o
 -10  22   4       65.64       13.07    101.58 o
  -9  22   4        1.96      -65.37     67.13 o
  -8  22   4      471.02      404.58     85.38 o
  -7  22   4        4.63      -11.26     46.76 o
  -6  22   4      624.37      621.00     59.94 o
  -5  22   4       82.10       94.05     41.53 o
  -4  22   4        0.03      -35.23     35.23 o
  -3  22   4      509.97      550.71     55.27 o
  -2  22   4       24.93        6.00     42.75 o
  -1  22   4      310.83      237.52     53.48 o
   0  22   4       60.20      -13.43     54.20 o
   1  22   4      127.52      110.63     68.03 o
   2  22   4     1127.31     1019.97     77.19 o
   3  22   4      511.57      453.77     61.33 o
   4  22   4       26.51      -24.81     72.50 o
   5  22   4       87.43      -18.10     75.93 o
   6  22   4      865.52      814.64    132.76 o
   7  22   4       81.60      -41.23     84.48 o
  -9  23   4     2506.76     2506.85    156.62 o
  -8  23   4      792.70      754.32    100.11 o
  -7  23   4       61.80       25.87     51.11 o
  -6  23   4      790.07      750.44     65.49 o
  -5  23   4     1554.92     1606.98    106.41 o
  -4  23   4      602.74      632.07     59.66 o
  -3  23   4      441.48      445.04     53.39 o
  -2  23   4       31.90        2.48     54.53 o
  -1  23   4      266.65      177.05     72.17 o
   0  23   4      960.76     1032.69     80.20 o
   1  23   4     1602.78     1717.62     95.42 o
   2  23   4       18.15       -2.72     55.54 o
   3  23   4      611.35      715.64     70.41 o
   4  23   4     2857.93     2999.06    113.08 o
   5  23   4     1468.34     1416.56    169.97 o
   6  23   4      398.40      198.63    100.07 o
   7  23   4       26.44       76.94     99.06 o
  -8  24   4      115.66       87.94     86.24 o
  -7  24   4      108.00       11.81     53.25 o
  -6  24   4       85.29       12.21     54.15 o
  -5  24   4       89.64      162.86     47.68 o
  -4  24   4     1219.57     1149.71     73.62 o
  -3  24   4       56.53       63.54     42.68 o
  -2  24   4        6.02      -44.58     44.58 o
  -1  24   4      236.84      184.24     55.96 o
   0  24   4       46.31       37.41     46.60 o
   1  24   4      393.90      337.02     76.59 o
   2  24   4        0.19      -10.80     47.55 o
   3  24   4       21.87       24.25     47.03 o
   4  24   4      425.30      409.93     65.55 o
   5  24   4      232.40      128.23     99.06 o
   6  24   4       16.96       30.17     97.56 o
  -8  25   4      612.61      553.53     98.18 o
  -7  25   4      581.08      775.89     86.89 o
  -6  25   4      314.99      258.32     61.04 o
  -5  25   4       49.24       62.95     46.28 o
  -4  25   4      380.65      393.33     56.04 o
  -3  25   4       43.69       20.84     66.78 o
  -2  25   4        2.36       24.15     63.41 o
  -1  25   4      355.79      275.76     60.64 o
   0  25   4      186.01      185.83     56.27 o
   1  25   4      264.05      243.76     57.87 o
   2  25   4       96.55       59.76     51.42 o
   3  25   4      586.20      496.79     67.08 o
   4  25   4      518.85      558.18    133.76 o
   5  25   4      636.19      460.12    127.73 o
  -7  26   4       73.27       35.73     57.00 o
  -6  26   4      192.83       84.75     51.53 o
  -5  26   4      170.62      138.71     51.00 o
  -4  26   4       41.59        7.92     48.59 o
  -3  26   4      410.71      466.52     59.48 o
  -2  26   4      418.33      345.98    133.58 o
  -1  26   4     1407.66     1317.19     93.71 o
   0  26   4     1097.23     1201.81     89.97 o
   1  26   4      617.71      554.90    139.33 o
   2  26   4       30.58       -7.40     49.97 o
   3  26   4      331.81      296.67     63.51 o
   4  26   4      155.20       16.59     92.53 o
  -6  27   4      327.21      279.39     59.63 o
  -5  27   4      315.87      374.51    126.77 o
  -4  27   4      320.86      392.34     58.71 o
  -3  27   4       39.64       52.65     46.91 o
  -2  27   4       31.97       94.83     58.33 o
  -1  27   4       42.28      -33.98     65.26 o
   0  27   4      398.29      420.50     68.87 o
   1  27   4      335.10      371.23     67.86 o
   2  27   4       31.49      -51.03     51.03 o
   3  27   4       51.16      -52.66     59.94 o
  -4  28   4      709.14      651.44     98.13 o
  -3  28   4      437.36      281.33     58.61 o
  -2  28   4      293.15      308.78     69.12 o
  -1  28   4     1852.01     1743.66    110.44 o
   0  28   4     1151.99     1141.41     95.05 o
   1  28   4      412.95      304.65     67.22 o
   2  28   4      115.36      100.26     78.87 o
  -1  29   4      100.95      190.08    115.16 o
 -14   1   5      777.16      914.30    120.67 o
 -13   1   5     1001.15     1000.18    195.86 o
 -12   1   5      176.57      251.18     82.67 o
 -11   1   5      162.07      124.51     92.78 o
 -10   1   5      918.14     1043.83    123.20 o
  -9   1   5     1432.59     1514.87    105.19 o
  -8   1   5      163.45       79.41     30.24 o
  -7   1   5     2180.74     1990.41     50.37 o
  -6   1   5        9.48       11.38     23.50 o
  -5   1   5      105.09       92.59     18.94 o
  -4   1   5      166.09      167.67     18.32 o
  -3   1   5      293.30      438.81     42.35 o
  -2   1   5      905.04      922.85     34.58 o
  -1   1   5     4406.45     4381.27     61.74 o
   0   1   5     7517.04     7395.16    106.19 o
   1   1   5     4869.51     4755.29     73.86 o
   2   1   5     7634.81     7433.93     97.55 o
   3   1   5       24.28       -2.60     20.79 o
   4   1   5       97.32      127.05     25.61 o
   5   1   5      204.17      178.04     28.57 o
   6   1   5       15.24       24.64     25.76 o
   7   1   5     1012.89      946.85     47.06 o
   8   1   5     1359.37     1380.97     62.07 o
   9   1   5      900.62      948.02     85.97 o
  10   1   5     1035.53     1013.43    170.47 o
  11   1   5      517.15      365.68    102.29 o
 -14   2   5       91.71      147.36     95.29 o
 -13   2   5       40.23      133.01     86.89 o
 -12   2   5      196.50      173.48     98.81 o
 -11   2   5        6.15       26.75    146.84 o
 -10   2   5      612.45      613.65     83.20 o
  -9   2   5      158.31      152.94     63.99 o
  -8   2   5      273.18      242.92     35.16 o
  -7   2   5     1470.13     1384.97     67.52 o
  -6   2   5      161.18      153.24     22.55 o
  -5   2   5      732.66      728.96     34.00 o
  -4   2   5     2297.93     2250.31     42.16 o
  -3   2   5     1442.12     1559.28     40.61 o
  -2   2   5       10.71      -13.97     15.18 o
  -1   2   5       85.66       88.13     17.44 o
   0   2   5       46.06       45.63     16.51 o
   1   2   5      967.63     1063.97     50.64 o
   2   2   5       63.81       61.29     21.18 o
   3   2   5     1106.44     1147.98     43.66 o
   4   2   5     1357.04     1494.92     49.63 o
   5   2   5     1209.41     1213.60     47.85 o
   6   2   5      203.25      219.03     30.92 o
   7   2   5      590.15      584.65     40.51 o
   8   2   5       44.24       89.45     32.24 o
   9   2   5       22.46       -0.96     41.57 o
  10   2   5       24.84       -8.11     78.75 o
  11   2   5      142.82       33.14    111.13 o
 -14   3   5      108.23      178.08     98.67 o
 -13   3   5      207.14      403.34     93.99 o
 -12   3   5     1414.87     1427.94    118.35 o
 -11   3   5     1510.11     1570.23    117.98 o
 -10   3   5     1664.02     1732.41    115.56 o
  -9   3   5     1277.34     1155.83     94.18 o
  -8   3   5      298.91      306.60     37.60 o
  -7   3   5     2955.29     3006.11     65.74 o
  -6   3   5      115.24      156.94     22.78 o
  -5   3   5      836.23      880.10     36.34 o
  -4   3   5     1067.42     1074.42     32.97 o
  -3   3   5      215.49      225.03     21.90 o
  -2   3   5      657.35      736.86     35.19 o
  -1   3   5     2239.22     2079.40     47.69 o
   0   3   5     5206.79     4940.16     72.41 o
   1   3   5     3469.05     3328.46     62.10 o
   2   3   5     4073.25     3956.36     75.81 o
   3   3   5     3814.59     3958.30     77.51 o
   4   3   5       25.15      -18.07     26.30 o
   5   3   5      904.33      770.46     44.33 o
   6   3   5      160.05      208.63     34.69 o
   7   3   5      988.83     1043.97     49.01 o
   8   3   5      658.97      677.08     44.93 o
   9   3   5      138.70      163.27     47.10 o
  10   3   5      673.86      644.10    102.18 o
  11   3   5      438.19      563.94    206.42 o
 -14   4   5      407.14      373.10    205.67 o
 -13   4   5      130.14      225.49     87.99 o
 -12   4   5      417.61      431.51     87.67 o
 -11   4   5      108.90      164.09     72.89 o
 -10   4   5       49.36       88.92     65.09 o
  -9   4   5      720.17      640.68     60.32 o
  -8   4   5       36.73       50.21     30.74 o
  -7   4   5     2266.77     2240.84     62.03 o
  -6   4   5     4364.73     4309.47     63.85 o
  -5   4   5     6363.98     6328.43     78.33 o
  -4   4   5     1060.78      941.69     31.20 o
  -3   4   5     1512.43     1424.72     40.52 o
  -2   4   5     2328.85     2428.32     49.82 o
  -1   4   5       87.49       55.58     18.19 o
   0   4   5     1207.17     1311.24     59.49 o
   1   4   5     3193.86     3136.55     67.46 o
   2   4   5     1012.55      986.65     43.83 o
   3   4   5     2551.73     2524.41     64.16 o
   4   4   5       16.15        9.45     30.44 o
   5   4   5     2543.64     2777.02     70.57 o
   6   4   5     1531.64     1664.84     60.61 o
   7   4   5     1135.99     1072.35     54.74 o
   8   4   5      424.32      441.37     44.41 o
   9   4   5        1.94      -21.38     42.77 o
  10   4   5       27.22      -21.08     79.72 o
  11   4   5       53.33      -82.98     82.98 o
 -14   5   5       51.14       91.17     93.51 o
 -13   5   5      329.84      267.95     90.30 o
 -12   5   5      455.08      528.99     91.27 o
 -11   5   5     1294.96     1154.59    104.35 o
 -10   5   5     1669.21     1629.87    113.42 o
  -9   5   5     1690.43     1679.75     67.67 o
  -8   5   5      666.36      731.98    162.57 o
  -7   5   5        1.52       15.43     21.06 o
  -6   5   5      104.87      121.06     18.73 o
  -5   5   5      926.60      971.02     34.43 o
  -4   5   5       32.46       48.06     16.28 o
  -3   5   5      244.23      268.96     23.11 o
  -2   5   5      440.66      436.78     26.88 o
  -1   5   5      527.12      499.04     32.02 o
   0   5   5     1693.46     1602.96     44.98 o
   1   5   5     3211.14     3314.70     68.45 o
   2   5   5     3159.46     3338.87     84.24 o
   3   5   5     3020.15     3079.77     70.40 o
   4   5   5        1.51        0.79     38.45 o
   5   5   5      170.20      197.54     32.58 o
   6   5   5      180.01      158.57     32.97 o
   7   5   5      181.74      204.73     37.23 o
   8   5   5     1342.58     1295.87     69.69 o
   9   5   5     1350.40     1294.58    142.87 o
  10   5   5       32.70       16.63     81.89 o
  11   5   5       16.28       12.96     88.72 o
 -14   6   5     2069.78     1941.29    198.88 o
 -13   6   5     1038.40     1115.02    119.98 o
 -12   6   5      195.72      408.23    135.27 o
 -11   6   5        1.56      191.54     71.92 o
 -10   6   5       26.86       17.58     64.11 o
  -9   6   5      332.03      358.94     42.53 o
  -8   6   5       52.71       20.38     40.29 o
  -7   6   5     3353.88     3288.72    101.58 o
  -6   6   5     7944.07     7831.87     85.03 o
  -5   6   5     4715.11     4574.20     60.78 o
  -4   6   5     2569.58     2351.14     47.18 o
  -3   6   5     2521.87     2489.85     51.37 o
  -2   6   5     1778.35     1738.26     57.34 o
  -1   6   5        1.40       -1.51     19.81 o
   0   6   5       10.26        2.39     18.54 o
   1   6   5      168.57      119.68     25.68 o
   2   6   5     1083.40     1152.47     85.02 o
   3   6   5     5713.85     5692.33     95.27 o
   4   6   5      715.92      704.41     43.08 o
   5   6   5       90.03       91.58     30.01 o
   6   6   5     1521.45     1688.10     92.43 o
   7   6   5     4481.55     4596.17    104.25 o
   8   6   5      462.16      351.03     61.05 o
   9   6   5       46.72      -66.61     97.05 o
  10   6   5       64.68      -78.04     78.04 o
  11   6   5       79.79      -35.41     92.53 o
 -13   7   5      266.79      317.84     92.93 o
 -12   7   5       15.32      229.39     82.32 o
 -11   7   5        0.29      -63.90     63.90 o
 -10   7   5      110.48      156.79     68.23 o
  -9   7   5       33.56       53.05     44.60 o
  -8   7   5       10.22       16.77     42.05 o
  -7   7   5       51.99       43.38     31.36 o
  -6   7   5      276.13      284.93     22.24 o
  -5   7   5      230.82      254.88     26.51 o
  -4   7   5       26.12       -2.49     17.26 o
  -3   7   5        2.21       14.44     22.59 o
  -2   7   5      722.08      781.91     64.31 o
  -1   7   5       18.94       50.07     21.72 o
   0   7   5       85.24      101.58     21.85 o
   1   7   5      779.04      801.95     41.25 o
   2   7   5      534.31      629.34     38.45 o
   3   7   5     2409.96     2473.11     65.30 o
   4   7   5        0.99      -26.43     26.43 o
   5   7   5      152.42       96.88     31.17 o
   6   7   5       60.44       24.09     36.30 o
   7   7   5      763.41      715.70     48.94 o
   8   7   5      177.33      120.85     57.08 o
   9   7   5       45.49        0.18     49.97 o
  10   7   5      203.49      227.70     88.98 o
  11   7   5       35.39      -85.26     85.26 o
 -13   8   5      566.80      616.43    104.70 o
 -12   8   5       55.21      155.79     80.57 o
 -11   8   5       24.28      -61.82     66.36 o
 -10   8   5       12.80       50.57     63.38 o
  -9   8   5      507.07      433.97     56.87 o
  -8   8   5      813.23      844.88     48.43 o
  -7   8   5       13.34      -30.96     30.96 o
  -6   8   5     4503.05     4322.64     65.54 o
  -5   8   5     4706.69     4609.57     67.31 o
  -4   8   5     1394.57     1365.00     40.48 o
  -3   8   5     2456.76     2411.72     58.98 o
  -2   8   5     1618.81     1634.05     56.94 o
  -1   8   5     1261.45     1381.65     93.49 o
   0   8   5      281.31      342.27     27.55 o
   1   8   5     1427.49     1484.05     56.07 o
   2   8   5      817.05      848.81     43.21 o
   3   8   5      854.76      835.15     44.79 o
   4   8   5      480.21      498.15     39.01 o
   5   8   5     1245.37     1337.89     56.59 o
   6   8   5     3923.08     4068.64     87.96 o
   7   8   5     1902.89     1891.21     68.89 o
   8   8   5      537.73      660.45     67.54 o
   9   8   5      309.99      355.60     62.20 o
  10   8   5       93.39      -35.45     79.97 o
 -13   9   5      175.58      238.69     97.00 o
 -12   9   5       52.36      267.59     83.57 o
 -11   9   5      179.99      256.27    134.01 o
 -10   9   5      557.77      626.09     66.37 o
  -9   9   5     1601.96     1702.61     87.89 o
  -8   9   5     1232.00     1181.39     61.29 o
  -7   9   5      285.52      252.78     32.26 o
  -6   9   5     1404.27     1438.88     39.27 o
  -5   9   5      348.89      394.32     24.75 o
  -4   9   5     1245.17     1358.30     51.35 o
  -3   9   5      462.57      481.69     30.58 o
  -2   9   5       76.83       67.45     22.50 o
  -1   9   5     1153.63     1182.91     46.21 o
   0   9   5     1793.73     1849.73     70.47 o
   1   9   5      824.21      827.78     37.72 o
   2   9   5      222.42      250.86     31.75 o
   3   9   5      423.10      439.47     45.25 o
   4   9   5      400.74      396.29     36.82 o
   5   9   5      328.84      380.02     41.27 o
   6   9   5      215.87      179.14     32.35 o
   7   9   5      125.93      105.21     35.19 o
   8   9   5      371.45      270.06     82.38 o
   9   9   5       29.68       41.17     54.03 o
  10   9   5      137.27       73.43     85.00 o
 -13  10   5      277.66      328.49     99.70 o
 -12  10   5      283.82      264.30    117.67 o
 -11  10   5       16.48      -10.35     67.98 o
 -10  10   5      230.46      213.73     56.02 o
  -9  10   5       97.78      143.68     40.55 o
  -8  10   5      381.64      393.91     47.01 o
  -7  10   5      303.17      345.09     35.37 o
  -6  10   5     1356.76     1406.78     38.90 o
  -5  10   5      718.99      687.05     29.86 o
  -4  10   5     4293.66     4027.47     78.70 o
  -3  10   5     2991.19     3067.15     62.20 o
  -2  10   5     1746.09     1829.10     55.73 o
  -1  10   5        4.51      -20.40     20.40 o
   0  10   5     1127.46     1231.74     44.17 o
   1  10   5       33.76       42.22     21.68 o
   2  10   5       16.98       35.84     24.71 o
   3  10   5      853.74      849.65     42.27 o
   4  10   5     4280.23     4519.94    109.97 o
   5  10   5      344.69      451.11     36.35 o
   6  10   5      782.56      778.13     44.63 o
   7  10   5      737.76      846.84     59.60 o
   8  10   5      731.21      760.66     72.01 o
   9  10   5      687.94      670.04     73.39 o
  10  10   5        2.60       15.09     80.36 o
 -13  11   5      306.08      400.54    100.28 o
 -12  11   5      508.77      686.97     99.05 o
 -11  11   5     1101.75     1105.08    104.23 o
 -10  11   5     1292.37     1251.65     82.29 o
  -9  11   5     1768.11     1788.04     75.89 o
  -8  11   5     1008.42     1145.31     62.88 o
  -7  11   5     2162.76     2173.81     75.82 o
  -6  11   5        3.82        4.16     18.11 o
  -5  11   5     3301.12     3399.32     60.70 o
  -4  11   5      761.41      797.33     42.80 o
  -3  11   5      114.45      123.47     23.65 o
  -2  11   5     1054.51     1131.60     48.85 o
  -1  11   5      453.69      510.75     35.49 o
   0  11   5     1980.65     2106.62     54.98 o
   1  11   5     4084.41     4222.67     68.86 o
   2  11   5     1959.52     1830.42     55.68 o
   3  11   5      895.86      918.77     43.85 o
   4  11   5      557.10      604.94     38.68 o
   5  11   5      616.68      699.34     55.43 o
   6  11   5      380.82      422.64     41.81 o
   7  11   5      507.98      585.82     63.88 o
   8  11   5      696.80      671.65     69.97 o
   9  11   5      383.55      301.98     63.13 o
  10  11   5     1038.13     1030.75    119.12 o
 -13  12   5      261.53      321.33    141.81 o
 -12  12   5       52.88       58.83    121.19 o
 -11  12   5       11.53       98.86    102.58 o
 -10  12   5       20.12       27.56     54.03 o
  -9  12   5       36.79       71.03     39.68 o
  -8  12   5      213.70      289.95     43.19 o
  -7  12   5      175.97      210.10     39.34 o
  -6  12   5     4315.06     4215.55     84.97 o
  -5  12   5     4282.94     4351.68     75.99 o
  -4  12   5     1220.02     1230.59     51.56 o
  -3  12   5     1242.82     1288.33     43.22 o
  -2  12   5       85.35       58.85     34.04 o
  -1  12   5      330.57      355.58     49.44 o
   0  12   5      191.16      152.46     25.87 o
   1  12   5      165.53      148.45     24.84 o
   2  12   5      706.70      735.46     50.87 o
   3  12   5     1541.36     1598.42     54.00 o
   4  12   5     2145.19     2194.11     61.36 o
   5  12   5       67.84        6.65     29.74 o
   6  12   5      164.43      202.56     35.80 o
   7  12   5       61.67       74.18     48.37 o
   8  12   5      157.32      198.10     56.06 o
   9  12   5       65.35       80.29     54.88 o
  10  12   5        1.50      -80.00     80.00 o
 -12  13   5      225.11      155.38    129.74 o
 -11  13   5     1215.43     1314.98    166.45 o
 -10  13   5     2123.48     2176.20    100.66 o
  -9  13   5     2518.17     2652.96    119.86 o
  -8  13   5     2424.02     2451.96     83.17 o
  -7  13   5      312.25      296.77     42.50 o
  -6  13   5      171.99       95.29     29.93 o
  -5  13   5      719.91      709.76     42.68 o
  -4  13   5      157.73      171.69     29.92 o
  -3  13   5     1400.35     1448.90     45.88 o
  -2  13   5     3524.38     3447.45    102.16 o
  -1  13   5     2477.53     2475.68     66.85 o
   0  13   5      726.80      800.34     42.87 o
   1  13   5     1321.23     1354.43     49.14 o
   2  13   5     2815.61     2841.30     65.89 o
   3  13   5     2311.89     2472.04     69.26 o
   4  13   5      676.10      693.72     45.77 o
   5  13   5        5.53       26.37     37.64 o
   6  13   5        4.50      -30.86     30.86 o
   7  13   5      392.20      330.62     57.78 o
   8  13   5     1054.59     1030.36    108.45 o
   9  13   5      810.24      783.53     80.37 o
 -12  14   5       17.92      123.20    119.18 o
 -11  14   5       20.72       91.02    112.14 o
 -10  14   5       18.13       37.22     50.26 o
  -9  14   5       25.14      158.52     66.28 o
  -8  14   5       22.35        5.01     50.61 o
  -7  14   5       48.13       72.08     43.25 o
  -6  14   5     2220.33     2015.09     75.63 o
  -5  14   5     1390.65     1319.94     55.61 o
  -4  14   5      126.11      159.76     29.75 o
  -3  14   5        9.58        8.21     21.94 o
  -2  14   5      134.90      186.17     29.20 o
  -1  14   5       42.84       34.82     25.32 o
   0  14   5      101.41      105.43     27.62 o
   1  14   5      581.47      581.08     38.97 o
   2  14   5      749.40      774.00     45.61 o
   3  14   5       27.22       -2.03     28.70 o
   4  14   5       71.10       83.86     32.54 o
   5  14   5      304.16      208.53     36.65 o
   6  14   5      465.75      447.07     44.19 o
   7  14   5      105.35      -16.13     46.08 o
   8  14   5      128.24       63.79     51.79 o
   9  14   5       27.30      123.61     59.13 o
 -12  15   5      102.33      200.14    131.75 o
 -11  15   5      646.41      741.72    149.85 o
 -10  15   5     1276.90     1434.78    108.78 o
  -9  15   5     1107.81     1290.22     84.98 o
  -8  15   5     1534.00     1704.11     92.09 o
  -7  15   5      540.44      614.57     63.03 o
  -6  15   5     1029.37      997.77     65.64 o
  -5  15   5     1250.07     1314.91     64.76 o
  -4  15   5     1283.79     1288.14     64.39 o
  -3  15   5     1478.06     1565.47     58.91 o
  -2  15   5     1302.11     1307.04     54.03 o
  -1  15   5      731.48      753.11     49.25 o
   0  15   5     3994.98     4211.46     82.96 o
   1  15   5     2865.71     2926.27     70.38 o
   2  15   5       66.29      103.64     30.35 o
   3  15   5        8.59       13.29     28.61 o
   4  15   5       29.27       16.03     31.43 o
   5  15   5      126.27       62.75     33.85 o
   6  15   5     1177.63     1148.19     65.83 o
   7  15   5      623.49      728.79     71.37 o
   8  15   5       45.22      -46.45     46.45 o
   9  15   5      144.67       91.76     64.78 o
 -11  16   5       67.60      122.33     80.04 o
 -10  16   5        5.98       35.13     55.60 o
  -9  16   5       12.97       77.16     72.84 o
  -8  16   5       81.23       57.38     84.61 o
  -7  16   5      138.56      211.62     50.58 o
  -6  16   5      171.77      256.67     50.00 o
  -5  16   5      174.57      210.22     44.20 o
  -4  16   5       96.15      166.91     37.95 o
  -3  16   5       45.11       59.07     39.85 o
  -2  16   5      247.13      255.82     40.22 o
  -1  16   5       63.14        0.08     28.28 o
   0  16   5       39.87       17.38     29.10 o
   1  16   5     1106.04     1214.76     60.22 o
   2  16   5     1051.17     1094.38     83.60 o
   3  16   5        1.47       -6.71     28.58 o
   4  16   5       70.76       70.79     32.80 o
   5  16   5        4.64       13.85     33.27 o
   6  16   5      256.92      149.07     51.94 o
   7  16   5      122.07      108.42     52.53 o
   8  16   5       86.48      -20.45     63.45 o
   9  16   5        0.86      -11.72     83.48 o
 -11  17   5      360.33      546.07    115.41 o
 -10  17   5      179.71      227.82     60.39 o
  -9  17   5      520.43      617.61    110.02 o
  -8  17   5      867.56      847.12     74.04 o
  -7  17   5      606.90      746.07    104.38 o
  -6  17   5      661.31      672.71    109.09 o
  -5  17   5      189.31      223.66     42.90 o
  -4  17   5       36.61       88.79     34.86 o
  -3  17   5     1002.86     1004.78     59.75 o
  -2  17   5     1569.41     1729.63     62.32 o
  -1  17   5      518.58      524.85     46.09 o
   0  17   5     1633.69     1738.18     80.87 o
   1  17   5     1053.58     1004.62     71.26 o
   2  17   5     1187.81     1307.25    112.44 o
   3  17   5     1341.57     1473.44     97.86 o
   4  17   5      550.89      490.92     52.69 o
   5  17   5      388.57      395.18     56.42 o
   6  17   5       53.15      -56.82     69.90 o
   7  17   5      193.16      235.46     73.55 o
   8  17   5       22.51      -68.72     85.24 o
 -11  18   5       79.85      152.47     78.01 o
 -10  18   5      270.72      318.22     65.30 o
  -9  18   5        4.73       -7.71     95.22 o
  -8  18   5      139.95      125.35     53.82 o
  -7  18   5      205.88      298.31     57.00 o
  -6  18   5     1563.25     1601.63    123.47 o
  -5  18   5      818.36      910.45     63.79 o
  -4  18   5      418.82      466.96     47.92 o
  -3  18   5      526.67      613.81     42.90 o
  -2  18   5     1292.23     1374.74     58.08 o
  -1  18   5       56.34       26.35     33.62 o
   0  18   5      108.94      196.79     47.26 o
   1  18   5      769.52      827.62     69.46 o
   2  18   5     2611.91     2496.63     99.84 o
   3  18   5      479.44      584.57     61.62 o
   4  18   5       19.88       25.42     45.22 o
   5  18   5      270.60      305.21     65.66 o
   6  18   5     1681.89     1558.37    164.94 o
   7  18   5      366.86      324.35    105.10 o
   8  18   5        3.96      -76.94     76.94 o
 -10  19   5     1263.68     1415.92     99.21 o
  -9  19   5       92.11      240.30     75.25 o
  -8  19   5       15.99      117.49     93.12 o
  -7  19   5      663.24      713.40     79.57 o
  -6  19   5      447.80      562.70     54.02 o
  -5  19   5       49.79       -9.90     35.99 o
  -4  19   5        2.68       37.58     35.53 o
  -3  19   5      236.48      272.08     41.63 o
  -2  19   5      839.10      837.74     62.34 o
  -1  19   5      341.93      320.25     52.39 o
   0  19   5      443.15      527.02     60.51 o
   1  19   5     1265.90     1277.14     81.73 o
   2  19   5     1725.33     1809.22     92.53 o
   3  19   5      223.54      209.40     64.07 o
   4  19   5       10.98        9.07     44.68 o
   5  19   5       17.56       31.20     47.34 o
   6  19   5       34.30       61.35     90.01 o
   7  19   5      102.85      114.15     93.03 o
 -10  20   5      265.91      415.94     72.22 o
  -9  20   5      105.37      123.95     58.66 o
  -8  20   5      309.53      281.72     62.52 o
  -7  20   5      398.44      437.91     77.96 o
  -6  20   5      983.62      956.60     80.44 o
  -5  20   5     1060.09     1030.67     79.39 o
  -4  20   5     2428.59     2312.77    104.10 o
  -3  20   5     3275.65     3065.70     91.87 o
  -2  20   5      117.16       96.17     46.55 o
  -1  20   5       30.63       38.54     42.41 o
   0  20   5        4.52       34.47     42.99 o
   1  20   5      112.39      123.92     47.21 o
   2  20   5      291.56      327.55     57.48 o
   3  20   5     1413.33     1307.79    103.91 o
   4  20   5     2878.52     3133.75    119.85 o
   5  20   5     1214.19     1154.57    147.84 o
   6  20   5     1334.85     1212.90    155.89 o
   7  20   5      397.76      371.11    114.65 o
  -9  21   5      404.24      540.88    139.04 o
  -8  21   5      174.13      272.81    150.61 o
  -7  21   5      222.32      202.66     68.36 o
  -6  21   5        0.44       54.45     48.81 o
  -5  21   5       67.71       86.16     48.45 o
  -4  21   5      148.12       35.86     46.66 o
  -3  21   5      302.82      337.78     57.02 o
  -2  21   5       39.67       94.77     47.22 o
  -1  21   5      204.76      207.61     53.10 o
   0  21   5       61.90       97.23     47.68 o
   1  21   5       11.56       28.67     43.17 o
   2  21   5      793.51      750.60     71.58 o
   3  21   5      225.57      141.75     58.09 o
   4  21   5       26.78       -0.08     50.35 o
   5  21   5       73.71       32.18     81.97 o
   6  21   5        1.09      -74.93     74.93 o
  -9  22   5      249.29      224.55     81.80 o
  -8  22   5      481.49      551.36     92.09 o
  -7  22   5      828.60      878.27    100.88 o
  -6  22   5      862.98      955.29     81.76 o
  -5  22   5     1169.63     1261.28     89.61 o
  -4  22   5      939.09     1043.18     84.03 o
  -3  22   5     1710.15     1835.08    101.81 o
  -2  22   5      410.54      497.22     63.53 o
  -1  22   5      450.79      596.37     68.36 o
   0  22   5        0.05      -11.20     43.74 o
   1  22   5      115.58      112.74     49.98 o
   2  22   5      206.07      215.64     54.30 o
   3  22   5       93.86       61.70     50.50 o
   4  22   5     1546.20     1657.31     97.23 o
   5  22   5     1531.95     1414.55    168.46 o
  -8  23   5      250.72      245.67     81.90 o
  -7  23   5       33.65       38.83     67.75 o
  -6  23   5       24.50       -9.89     51.13 o
  -5  23   5       11.68       72.21     52.53 o
  -4  23   5       40.68      -18.34     46.29 o
  -3  23   5      508.31      454.42     77.20 o
  -2  23   5       22.40       25.30     56.93 o
  -1  23   5      173.99       89.66     56.50 o
   0  23   5      117.68       73.91     49.76 o
   1  23   5       11.08       30.03     46.79 o
   2  23   5       63.15       43.30     49.23 o
   3  23   5        0.48      -17.93     49.37 o
   4  23   5       30.27       27.71     53.14 o
   5  23   5      238.89      150.86    100.57 o
  -7  24   5      468.97      556.16    157.65 o
  -6  24   5      441.43      506.45     73.42 o
  -5  24   5      802.14      808.99     79.13 o
  -4  24   5      606.59      639.68     73.76 o
  -3  24   5     1290.81     1189.45     90.35 o
  -2  24   5        6.08       -5.67     47.09 o
  -1  24   5       23.34       28.65     47.76 o
   0  24   5       45.16       43.03     80.29 o
   1  24   5       59.95        1.89     61.72 o
   2  24   5      330.80      382.35     64.09 o
   3  24   5      863.29      900.63     82.88 o
   4  24   5      352.94      294.71     77.04 o
  -6  25   5       22.94        9.12     68.88 o
  -5  25   5       14.10       24.70     53.93 o
  -4  25   5        4.82      -29.82     68.35 o
  -3  25   5       41.04       -4.39     52.86 o
  -2  25   5      644.61      745.21     78.52 o
  -1  25   5      406.30      498.01     70.02 o
   0  25   5      344.40      304.38    125.67 o
   1  25   5      700.28      747.07     79.96 o
   2  25   5      293.99      257.22     68.09 o
   3  25   5       38.76       11.26     54.00 o
   4  25   5      184.03      132.76    104.60 o
  -5  26   5      549.02      721.18     89.98 o
  -4  26   5      586.13      661.57     79.81 o
  -3  26   5      107.07       93.36     57.58 o
  -2  26   5       11.93       69.60     59.31 o
  -1  26   5       28.14       10.20     79.62 o
   0  26   5       19.97       76.59     55.13 o
   1  26   5       35.00       36.50     53.81 o
   2  26   5      183.29      299.40     66.34 o
  -4  27   5       85.20       99.38     68.82 o
  -3  27   5      562.89      624.41     79.74 o
  -2  27   5      771.53      751.27    108.33 o
  -1  27   5      619.66      598.98     78.43 o
   0  27   5      534.99      561.69     77.71 o
   1  27   5      625.40      611.30     78.00 o
 -13   0   6        3.34      -12.07    117.67 o
 -12   0   6      175.66      198.63    119.68 o
 -11   0   6      256.39      344.46    115.66 o
 -10   0   6      253.61      212.21    101.58 o
  -9   0   6     4016.91     3937.91    208.69 o
  -8   0   6     3974.73     4202.16    105.20 o
  -7   0   6     1096.34     1064.82     63.69 o
  -6   0   6     3677.37     3642.83     98.37 o
  -5   0   6     2951.89     2916.75     75.27 o
  -4   0   6      155.94      126.66     32.41 o
  -3   0   6       22.98       -7.50     41.12 o
  -2   0   6      490.00      497.31     43.48 o
  -1   0   6     3392.65     3497.58     91.62 o
   0   0   6     5026.58     5042.86    150.61 o
   1   0   6    13129.62    12912.53    261.83 o
   2   0   6     1350.42     1311.48     94.11 o
   3   0   6     1047.50     1011.07     64.15 o
   4   0   6      101.54       94.48     38.81 o
   5   0   6     1229.53     1271.91     74.88 o
   6   0   6      266.11      252.53     49.26 o
   7   0   6      181.44       74.85     46.65 o
   8   0   6      173.30      160.93     53.19 o
   9   0   6       16.13       49.28    110.13 o
  10   0   6       84.57       83.48    123.70 o
 -13   1   6      212.83      304.19    215.73 o
 -12   1   6       41.01      108.36     99.06 o
 -11   1   6       27.10       84.03     72.53 o
 -10   1   6       14.85      124.50     66.84 o
  -9   1   6      270.95      269.78     69.46 o
  -8   1   6      643.74      632.17     41.39 o
  -7   1   6      141.36      167.90     24.75 o
  -6   1   6        0.66       -2.92     20.17 o
  -5   1   6      627.53      607.16     30.05 o
  -4   1   6     1021.49     1039.11     40.26 o
  -3   1   6     1015.37     1125.25     53.05 o
  -2   1   6       70.99       52.43     20.27 o
  -1   1   6        3.02       -5.42     20.69 o
   0   1   6      401.28      384.51     30.90 o
   1   1   6       95.05       82.44     24.51 o
   2   1   6        0.38      -21.73     21.73 o
   3   1   6        4.43       12.92     23.75 o
   4   1   6      750.53      720.11     41.54 o
   5   1   6      174.95      158.43     30.66 o
   6   1   6      185.63      202.31     33.76 o
   7   1   6      156.42      159.87     36.81 o
   8   1   6        4.19      -21.17     43.52 o
   9   1   6       63.28       47.16    132.50 o
  10   1   6      330.74      480.84    104.15 o
 -13   2   6      110.72      104.60     93.03 o
 -12   2   6       20.05      138.43     82.19 o
 -11   2   6      230.29      342.64     81.01 o
 -10   2   6       11.00      -31.95     62.93 o
  -9   2   6     1182.23     1095.61    179.77 o
  -8   2   6     7706.10     7478.03    115.62 o
  -7   2   6     2432.51     2351.70     58.32 o
  -6   2   6      584.97      540.26     31.71 o
  -5   2   6      288.78      281.18     30.84 o
  -4   2   6     1948.17     1989.88     47.27 o
  -3   2   6      364.74      421.88     29.51 o
  -2   2   6     1338.64     1288.65     52.86 o
  -1   2   6     1610.54     1587.97     51.64 o
   0   2   6     2041.57     2067.39     54.76 o
   1   2   6     9429.29     9113.19    116.75 o
   2   2   6      200.99      247.76     28.93 o
   3   2   6     3291.78     3345.69     73.20 o
   4   2   6     2032.14     1975.18     58.93 o
   5   2   6       91.14       99.27     29.58 o
   6   2   6       39.21       73.66     30.22 o
   7   2   6        2.79      -29.46     29.46 o
   8   2   6        1.94        7.69     32.67 o
   9   2   6      231.12      219.91     53.74 o
  10   2   6      431.58      559.42    105.27 o
 -13   3   6      350.21      467.51     99.16 o
 -12   3   6      414.10      522.04     96.03 o
 -11   3   6      465.44      538.26    151.11 o
 -10   3   6        6.83      176.39     70.50 o
  -9   3   6      745.04      684.27     83.54 o
  -8   3   6     1312.41     1251.50     62.50 o
  -7   3   6     1132.48     1174.21     45.15 o
  -6   3   6     1981.22     1946.41     49.76 o
  -5   3   6      144.19      142.07     21.46 o
  -4   3   6     1245.07     1295.99     41.32 o
  -3   3   6     4828.83     4722.52     74.90 o
  -2   3   6     4411.79     4318.46     83.68 o
  -1   3   6      827.24      824.73     42.08 o
   0   3   6      468.18      459.52     32.86 o
   1   3   6       78.26       95.07     24.46 o
   2   3   6      824.84      786.01     40.81 o
   3   3   6       37.62       20.88     24.27 o
   4   3   6       25.66       13.94     28.30 o
   5   3   6     2729.91     2665.77     67.73 o
   6   3   6     2310.36     2370.89     77.20 o
   7   3   6      359.48      387.12     39.75 o
   8   3   6      594.55      613.61     46.44 o
   9   3   6      188.46      139.20     51.81 o
  10   3   6       54.69       50.83     86.62 o
 -13   4   6      164.36      257.44     93.33 o
 -12   4   6        1.92       71.14     76.60 o
 -11   4   6       21.72        3.75     69.65 o
 -10   4   6       19.70       67.76     65.14 o
  -9   4   6     2736.59     2619.42     83.91 o
  -8   4   6     2393.74     2515.98     79.56 o
  -7   4   6      366.90      392.58     29.96 o
  -6   4   6     1103.18     1131.34     41.83 o
  -5   4   6      781.48      781.68     35.86 o
  -4   4   6      281.01      266.73     25.05 o
  -3   4   6      291.82      269.33     30.92 o
  -2   4   6        2.97       19.24     19.83 o
  -1   4   6      437.11      466.29     33.79 o
   0   4   6     2331.97     2374.48     53.41 o
   1   4   6     2858.56     2749.47     62.57 o
   2   4   6      539.09      577.33     36.45 o
   3   4   6       48.44       92.48     26.49 o
   4   4   6     2055.40     2012.83     68.25 o
   5   4   6      552.33      535.64     39.56 o
   6   4   6        1.03       85.08     31.39 o
   7   4   6       39.68       21.26     31.72 o
   8   4   6      164.62      102.99     37.16 o
   9   4   6      196.76      137.87     51.82 o
  10   4   6      377.57      503.76    106.44 o
 -13   5   6      889.02      899.94    115.09 o
 -12   5   6      145.30      124.56     79.11 o
 -11   5   6      847.46      896.96    100.63 o
 -10   5   6       52.00      104.61     67.89 o
  -9   5   6      798.90      823.82     48.37 o
  -8   5   6      914.82      963.27     57.51 o
  -7   5   6      362.26      370.20     29.52 o
  -6   5   6      466.04      505.67     34.89 o
  -5   5   6     1263.81     1242.55     43.09 o
  -4   5   6     1558.48     1417.18     41.22 o
  -3   5   6     1698.32     1674.01     47.72 o
  -2   5   6     4642.83     4512.17     82.36 o
  -1   5   6     4905.94     4897.62     86.84 o
   0   5   6     1197.95     1226.77     56.70 o
   1   5   6      451.98      494.13     35.08 o
   2   5   6        5.43       30.22     26.34 o
   3   5   6        2.12       12.50     27.41 o
   4   5   6      814.20      947.20     50.83 o
   5   5   6      286.00      377.63     39.73 o
   6   5   6     2043.95     1992.47     64.63 o
   7   5   6     3094.91     3277.09     87.50 o
   8   5   6     2373.39     2299.94    111.99 o
   9   5   6      253.34      218.62     77.34 o
  10   5   6       34.31      -32.20     84.92 o
 -13   6   6       92.54       96.00     85.32 o
 -12   6   6       10.67       72.56     80.13 o
 -11   6   6       32.49      157.63    134.01 o
 -10   6   6      266.59      125.98     69.10 o
  -9   6   6      121.39      143.16     39.22 o
  -8   6   6     1417.12     1423.84     67.31 o
  -7   6   6     1484.67     1592.85     52.37 o
  -6   6   6       19.22       -5.66     17.77 o
  -5   6   6       65.76       59.95     21.38 o
  -4   6   6        1.05      -18.00     18.00 o
  -3   6   6     1461.20     1458.85     46.65 o
  -2   6   6     2089.00     2027.79     79.02 o
  -1   6   6      209.80      209.29     39.36 o
   0   6   6      464.71      483.68     33.62 o
   1   6   6      156.79      144.66     30.12 o
   2   6   6      872.33      866.67     46.82 o
   3   6   6      207.56      247.95     34.17 o
   4   6   6       25.05       19.91     28.89 o
   5   6   6        5.52       23.61     31.51 o
   6   6   6        5.18       -3.91     33.05 o
   7   6   6        6.13       -1.86     35.49 o
   8   6   6        1.59       33.02     46.30 o
   9   6   6      221.47      187.63     61.84 o
 -13   7   6      891.65     1093.24    121.24 o
 -12   7   6     2012.74     2103.86    141.16 o
 -11   7   6      480.42      586.36     94.29 o
 -10   7   6       61.97      195.10     71.66 o
  -9   7   6      342.07      382.23     75.51 o
  -8   7   6       72.45      142.30     32.69 o
  -7   7   6       23.97        7.12     27.95 o
  -6   7   6      186.35      243.97     23.79 o
  -5   7   6     1982.93     1956.42     46.10 o
  -4   7   6     2335.24     2378.17     53.78 o
  -3   7   6     2597.70     2561.38     83.91 o
  -2   7   6     1354.56     1482.36     53.76 o
  -1   7   6      505.09      482.91     40.73 o
   0   7   6     3604.48     3528.29     75.99 o
   1   7   6      347.89      408.62     36.48 o
   2   7   6     1511.10     1564.45     58.82 o
   3   7   6       10.32       -2.68     27.77 o
   4   7   6        9.18      -28.10     28.10 o
   5   7   6      601.12      630.79     47.37 o
   6   7   6     1183.39     1201.95     60.27 o
   7   7   6     1817.35     2062.70    127.21 o
   8   7   6     1298.20     1360.21    107.39 o
   9   7   6      504.90      480.20     74.15 o
 -13   8   6        5.16       48.53     85.45 o
 -12   8   6      307.24      360.88     89.91 o
 -11   8   6      186.67      277.09     80.88 o
 -10   8   6      617.45      741.63    139.80 o
  -9   8   6       33.55       97.88     49.11 o
  -8   8   6       46.85      -23.61     34.26 o
  -7   8   6       87.16      138.55     36.49 o
  -6   8   6      321.43      339.67     25.87 o
  -5   8   6        3.64      -23.39     28.46 o
  -4   8   6      886.42      917.66     33.43 o
  -3   8   6       13.31       12.81     23.23 o
  -2   8   6        7.48      -23.52     23.52 o
  -1   8   6       88.22       85.56     35.06 o
   0   8   6      260.79      212.27     30.90 o
   1   8   6     1030.16      964.02     48.67 o
   2   8   6      229.19      288.90     34.72 o
   3   8   6      247.86      283.08     35.76 o
   4   8   6        2.96      -13.97     29.06 o
   5   8   6      625.40      596.46     46.25 o
   6   8   6       39.10       92.18     35.94 o
   7   8   6       34.79       51.83     37.29 o
   8   8   6        9.31      -40.52     54.54 o
   9   8   6      152.23      101.56     59.53 o
 -13   9   6     1516.26     1603.56    136.74 o
 -12   9   6     1129.98     1391.40    122.97 o
 -11   9   6       59.39      217.63     79.45 o
 -10   9   6     1372.30     1415.57    186.81 o
  -9   9   6      852.34      854.76     60.61 o
  -8   9   6      139.24       23.54     36.89 o
  -7   9   6     3209.49     3165.03     89.20 o
  -6   9   6       49.10       11.40     21.63 o
  -5   9   6       12.98       12.30     21.41 o
  -4   9   6     1396.11     1482.85     43.60 o
  -3   9   6     3949.18     3854.00     79.93 o
  -2   9   6     4641.45     4597.38     97.39 o
  -1   9   6     1703.03     1782.87     65.98 o
   0   9   6        5.09       -4.19     24.65 o
   1   9   6      341.70      415.28     50.18 o
   2   9   6        2.89       14.55     28.02 o
   3   9   6      168.30      192.94     33.86 o
   4   9   6      258.22      348.63     38.78 o
   5   9   6      591.94      644.55     48.07 o
   6   9   6      272.15      335.78     42.82 o
   7   9   6      758.90      837.64     51.09 o
   8   9   6     1060.43     1101.92     87.79 o
   9   9   6      987.34      839.70    105.23 o
 -12  10   6      160.66      252.86     98.81 o
 -11  10   6      238.32      398.43    115.16 o
 -10  10   6      156.01      264.31     82.89 o
  -9  10   6     1300.16     1414.16     94.90 o
  -8  10   6     1818.66     1717.38     75.71 o
  -7  10   6      317.24      446.71     47.07 o
  -6  10   6       76.70      102.96     23.69 o
  -5  10   6       89.80       80.39     24.66 o
  -4  10   6      260.95      245.53     24.77 o
  -3  10   6      134.49      182.96     32.85 o
  -2  10   6      247.37      296.83     32.58 o
  -1  10   6      784.12      819.01     45.04 o
   0  10   6        6.86       40.64     23.51 o
   1  10   6       43.11       31.57     28.05 o
   2  10   6      175.76      229.54     33.82 o
   3  10   6     2122.85     2147.58     67.80 o
   4  10   6      183.25      194.26     37.08 o
   5  10   6       79.52       79.47     31.05 o
   6  10   6      130.46       95.60     33.37 o
   7  10   6       20.92      -29.74     39.70 o
   8  10   6      205.78      187.83     66.55 o
   9  10   6      200.08      219.99     63.89 o
 -12  11   6      469.76      668.55    112.89 o
 -11  11   6       72.49      221.21     77.75 o
 -10  11   6      321.95      359.06     57.27 o
  -9  11   6       30.71       25.54     39.35 o
  -8  11   6       78.20       34.97     47.90 o
  -7  11   6      934.50      810.40     56.32 o
  -6  11   6      228.72      254.90     25.56 o
  -5  11   6      741.91      703.42     39.26 o
  -4  11   6     1540.29     1582.91     49.53 o
  -3  11   6     1514.15     1455.47     52.43 o
  -2  11   6     1074.01     1126.61     51.84 o
  -1  11   6     2617.06     2462.89     67.87 o
   0  11   6     2470.03     2380.65     60.93 o
   1  11   6      116.61       95.19     27.69 o
   2  11   6     1293.23     1430.12     65.10 o
   3  11   6       73.85       48.80     27.87 o
   4  11   6       17.22       23.78     28.61 o
   5  11   6     1741.45     1644.11     63.98 o
   6  11   6     1611.52     1716.13     64.95 o
   7  11   6      398.81      469.13     65.54 o
   8  11   6      384.78      471.11     67.75 o
   9  11   6     1054.54      934.64     86.69 o
 -12  12   6        3.07      193.60    123.20 o
 -11  12   6      178.61      199.13    116.66 o
 -10  12   6      902.64     1032.82     68.26 o
  -9  12   6     3144.12     3367.76     99.89 o
  -8  12   6     2954.12     2927.79     91.18 o
  -7  12   6     2131.88     2227.42     82.44 o
  -6  12   6      417.14      499.92     41.33 o
  -5  12   6      274.91      179.55     28.66 o
  -4  12   6      408.45      387.99     47.23 o
  -3  12   6        8.14      -11.26     23.30 o
  -2  12   6      111.29       87.46     28.56 o
  -1  12   6      497.01      530.12     40.31 o
   0  12   6     1456.82     1510.40     53.92 o
   1  12   6     1675.30     1737.36     64.39 o
   2  12   6      798.71      765.60     43.72 o
   3  12   6      265.38      296.66     35.20 o
   4  12   6     2917.95     2861.93     97.02 o
   5  12   6     1116.66     1091.98     53.76 o
   6  12   6       62.67       54.41     35.70 o
   7  12   6       56.67       20.61     80.95 o
   8  12   6      493.31      534.62     70.07 o
 -12  13   6      443.71      557.17    149.85 o
 -11  13   6      535.91      842.29    155.38 o
 -10  13   6        9.21       63.42     68.37 o
  -9  13   6        9.47       36.58     47.60 o
  -8  13   6       15.68       33.04     38.84 o
  -7  13   6       37.86       79.88     38.29 o
  -6  13   6       10.57       25.02     30.01 o
  -5  13   6     1400.11     1488.35     94.45 o
  -4  13   6      763.16      706.28     37.80 o
  -3  13   6       93.07       53.91     25.83 o
  -2  13   6      390.96      422.85     38.23 o
  -1  13   6      458.96      438.12     39.26 o
   0  13   6      782.14      884.94     43.68 o
   1  13   6     1159.10     1204.57     68.26 o
   2  13   6        5.02       51.06     27.66 o
   3  13   6      473.20      508.95     40.32 o
   4  13   6      894.24      809.14     47.39 o
   5  13   6      478.47      420.04     44.34 o
   6  13   6       15.17       41.39     35.16 o
   7  13   6     1332.93     1258.39     88.71 o
   8  13   6      692.51      682.16     75.98 o
 -11  14   6      253.52      424.42    135.27 o
 -10  14   6      965.29     1016.45     81.34 o
  -9  14   6     1943.56     1833.34     98.78 o
  -8  14   6     2435.12     2396.54    165.08 o
  -7  14   6     1134.58     1175.68     91.86 o
  -6  14   6      389.32      467.65     46.98 o
  -5  14   6      491.44      506.12     48.49 o
  -4  14   6       62.81       69.02     27.79 o
  -3  14   6       10.42       42.74     23.07 o
  -2  14   6        2.86       38.69     26.96 o
  -1  14   6      128.92      139.42     31.07 o
   0  14   6     3186.38     3221.65     71.62 o
   1  14   6      946.68     1026.88     88.15 o
   2  14   6     3247.42     3368.20     82.48 o
   3  14   6     2780.52     2865.80    113.85 o
   4  14   6     2643.56     2670.62     94.73 o
   5  14   6      856.46      879.59     55.43 o
   6  14   6      231.61      249.33     44.46 o
   7  14   6       15.56       33.31     50.08 o
   8  14   6      343.13      175.04     61.41 o
 -11  15   6       41.20      327.36    128.73 o
 -10  15   6       17.53       95.68     54.06 o
  -9  15   6        1.24       17.06     49.90 o
  -8  15   6        9.47       63.75     49.13 o
  -7  15   6      272.74      196.57     79.88 o
  -6  15   6       20.04       63.69     35.83 o
  -5  15   6        3.57        9.81     33.78 o
  -4  15   6       12.71       42.22     33.41 o
  -3  15   6        9.57       13.45     27.26 o
  -2  15   6      274.55      262.00     32.33 o
  -1  15   6      190.36      237.91     38.71 o
   0  15   6      269.47      267.45     37.36 o
   1  15   6       60.72       57.92     34.97 o
   2  15   6        1.02        4.77     35.65 o
   3  15   6       32.09       79.65     33.44 o
   4  15   6        2.18       -5.21     32.77 o
   5  15   6        0.73      -20.73     34.62 o
   6  15   6       17.86       10.43     41.61 o
   7  15   6       48.39      154.47     56.09 o
   8  15   6       19.50      -52.38     52.38 o
 -11  16   6      430.08      640.14    147.34 o
 -10  16   6       81.70       48.78     57.72 o
  -9  16   6      711.45      765.05    110.30 o
  -8  16   6     1607.62     1806.29    100.31 o
  -7  16   6     1321.49     1493.67     90.72 o
  -6  16   6      290.54      280.01     45.95 o
  -5  16   6      776.13      678.28     53.96 o
  -4  16   6      964.01     1037.96     63.58 o
  -3  16   6        0.26      -20.97     31.68 o
  -2  16   6      298.48      325.21     40.97 o
  -1  16   6       10.33       47.45     32.22 o
   0  16   6      359.44      382.26     44.64 o
   1  16   6     2015.82     2165.14     95.88 o
   2  16   6     5235.87     5527.83    266.18 o
   3  16   6     1035.06     1077.48     66.24 o
   4  16   6     2624.13     2650.05     80.97 o
   5  16   6      203.66      182.96     41.08 o
   6  16   6       74.55       -3.86     50.41 o
   7  16   6       58.07       70.12     65.73 o
 -10  17   6        6.96       43.45     63.93 o
  -9  17   6      220.18      203.56     94.84 o
  -8  17   6      137.64      109.83     53.21 o
  -7  17   6       75.19       76.61     51.40 o
  -6  17   6       44.84       62.21     37.19 o
  -5  17   6        8.45       19.67     41.14 o
  -4  17   6      540.92      522.94     51.92 o
  -3  17   6     2408.95     2380.36     84.66 o
  -2  17   6     1564.02     1640.72     90.68 o
  -1  17   6      235.00      201.80     39.56 o
   0  17   6      180.36      225.64     48.05 o
   1  17   6       65.77       59.38     46.21 o
   2  17   6       27.01       40.55     43.07 o
   3  17   6      559.16      548.78     63.33 o
   4  17   6      543.53      518.89     53.84 o
   5  17   6        6.10       29.09     45.25 o
   6  17   6      114.49       71.41     83.98 o
   7  17   6      323.98      209.69    102.08 o
 -10  18   6      169.31      337.09     69.38 o
  -9  18   6      559.91      747.73    137.73 o
  -8  18   6      916.50     1039.28     84.15 o
  -7  18   6      334.55      338.14     61.68 o
  -6  18   6      984.23     1056.08     68.11 o
  -5  18   6      169.49      226.45     44.71 o
  -4  18   6      169.18      126.33     40.45 o
  -3  18   6       66.08       84.72     38.20 o
  -2  18   6       99.05      106.82     38.67 o
  -1  18   6        8.34      -30.55     41.99 o
   0  18   6     1832.44     1871.73     97.80 o
   1  18   6     2280.01     2269.67    102.69 o
   2  18   6      357.37      459.37     61.22 o
   3  18   6      217.07      308.56     56.59 o
   4  18   6      134.45      114.87     48.75 o
   5  18   6       21.13       55.06     54.70 o
   6  18   6      244.04       56.32     89.01 o
  -9  19   6      279.24      486.38     83.65 o
  -8  19   6        0.18      -28.69     69.11 o
  -7  19   6       12.79       55.45     53.54 o
  -6  19   6      342.04      256.05     50.66 o
  -5  19   6     1560.49     1531.06     78.17 o
  -4  19   6     2858.16     2915.08     95.04 o
  -3  19   6      548.83      623.97     55.45 o
  -2  19   6     1562.77     1482.00    188.95 o
  -1  19   6     2322.06     2464.76    106.83 o
   0  19   6       13.06      -18.17     48.26 o
   1  19   6        0.67       19.42     43.85 o
   2  19   6      252.29      186.90     62.74 o
   3  19   6      758.68      807.30     75.87 o
   4  19   6      152.83      135.16     56.04 o
   5  19   6      358.00      580.65     71.00 o
   6  19   6      824.47      546.61    126.22 o
  -9  20   6      106.64      199.25     94.08 o
  -8  20   6      356.29      307.06    104.23 o
  -7  20   6      352.96      376.73     65.24 o
  -6  20   6       98.33      146.90     52.69 o
  -5  20   6       21.98       13.65     46.84 o
  -4  20   6       33.47       12.84     45.77 o
  -3  20   6       21.75       -6.44     42.98 o
  -2  20   6        9.17        2.34     42.39 o
  -1  20   6      220.12      203.25     51.66 o
   0  20   6       20.79       28.21     45.23 o
   1  20   6      331.49      259.63     56.33 o
   2  20   6      181.14      108.48     51.98 o
   3  20   6      129.52       74.06     55.98 o
   4  20   6       89.24      112.32     54.88 o
   5  20   6        4.66      -77.94     77.94 o
  -8  21   6      120.85       73.01    108.62 o
  -7  21   6      552.87      600.32    182.54 o
  -6  21   6      878.80      838.40     97.23 o
  -5  21   6      545.07      458.21     79.55 o
  -4  21   6     1133.35     1142.12    188.67 o
  -3  21   6     2613.31     2510.83    110.22 o
  -2  21   6     1387.34     1487.21     93.81 o
  -1  21   6      263.63      213.80    107.84 o
   0  21   6      134.21      131.19     50.57 o
   1  21   6      113.67      -15.29     60.52 o
   2  21   6       32.77       65.41     63.30 o
   3  21   6        3.63        0.85     80.04 o
   4  21   6      501.97      606.20     74.65 o
   5  21   6     1182.21     1127.92    164.94 o
  -8  22   6      230.78      249.61     81.84 o
  -7  22   6      120.46      171.07     71.72 o
  -6  22   6        0.29       13.16     63.52 o
  -5  22   6       16.27       40.21     52.20 o
  -4  22   6       56.92      120.85     54.28 o
  -3  22   6        1.07      -43.46     43.46 o
  -2  22   6      187.13       91.45     50.96 o
  -1  22   6       32.18       76.11     51.25 o
   0  22   6      179.43      132.13     53.33 o
   1  22   6      122.09      139.01     53.23 o
   2  22   6       30.65       26.16     50.51 o
   3  22   6      489.38      326.05     64.42 o
   4  22   6       24.02       -5.20     54.47 o
  -7  23   6        7.71      -86.88     96.05 o
  -6  23   6       40.03       65.28     71.26 o
  -5  23   6      743.10      644.49     76.81 o
  -4  23   6     1079.27     1146.67     92.50 o
  -3  23   6      980.23     1161.11    162.50 o
  -2  23   6      882.35      783.21     79.95 o
  -1  23   6      436.35      390.77     65.60 o
   0  23   6      135.09       82.22     54.76 o
   1  23   6       71.24       37.50     65.00 o
   2  23   6       11.24      -28.34     64.52 o
   3  23   6       48.06       15.35     71.64 o
  -6  24   6       11.45       56.76     69.48 o
  -5  24   6      125.30       51.54     57.38 o
  -4  24   6       89.42       48.90     58.88 o
  -3  24   6       93.54      131.53     57.20 o
  -2  24   6       18.89      -15.25     51.31 o
  -1  24   6       80.00      -20.19     51.66 o
   0  24   6       91.13       74.66     55.49 o
   1  24   6      255.43      182.73     60.29 o
   2  24   6      349.04      329.37     69.81 o
  -4  25   6      424.53      321.65     68.19 o
  -3  25   6      750.34      586.42     79.60 o
  -2  25   6      326.21      301.37     65.07 o
  -1  25   6      416.56      319.25     99.67 o
   0  25   6      646.46      587.86    104.31 o
   1  25   6       22.15      -44.18     54.15 o
 -13   1   7      684.08      726.53    182.29 o
 -12   1   7      118.90      202.90     87.05 o
 -11   1   7      185.84      264.42     81.07 o
 -10   1   7      940.92      932.33    101.79 o
  -9   1   7      455.83      547.42     84.26 o
  -8   1   7      831.31      893.02     57.22 o
  -7   1   7     2415.11     2209.12     77.08 o
  -6   1   7     1712.28     1706.84     55.91 o
  -5   1   7     1142.48     1159.72     41.29 o
  -4   1   7      981.50     1031.64     44.12 o
  -3   1   7     3016.70     3018.92     67.39 o
  -2   1   7     1337.37     1401.31     50.02 o
  -1   1   7        5.39       12.11     27.47 o
   0   1   7      529.92      502.36     36.11 o
   1   1   7      299.52      283.50     31.55 o
   2   1   7      836.39      859.94     45.16 o
   3   1   7     1939.64     2081.80     68.78 o
   4   1   7     2747.11     2701.02     70.81 o
   5   1   7     2168.17     2188.31     68.62 o
   6   1   7     1990.10     2096.95    127.98 o
   7   1   7      183.91      138.44     39.09 o
   8   1   7       34.59      -30.79     36.60 o
 -13   2   7       12.72      172.55     90.64 o
 -12   2   7      385.27      533.62    100.62 o
 -11   2   7       60.77       20.10     73.24 o
 -10   2   7       55.35       19.57     90.26 o
  -9   2   7       20.38       92.44     90.01 o
  -8   2   7      403.75      406.69     55.79 o
  -7   2   7       65.76       70.19     29.67 o
  -6   2   7      561.24      625.78     35.23 o
  -5   2   7        1.34       -9.04     19.78 o
  -4   2   7      837.19      753.43     44.69 o
  -3   2   7      113.46       95.94     24.27 o
  -2   2   7     1224.51     1203.84     47.57 o
  -1   2   7     2110.23     2142.47     63.64 o
   0   2   7       98.49       78.31     25.84 o
   1   2   7      255.03      242.15     30.60 o
   2   2   7      321.97      303.02     32.91 o
   3   2   7      706.48      647.76     47.24 o
   4   2   7      467.75      505.81     40.25 o
   5   2   7      721.21      701.53     46.61 o
   6   2   7      904.12      891.89     52.40 o
   7   2   7      506.35      548.56     49.63 o
   8   2   7      108.12      125.48     40.36 o
 -13   3   7       25.42      213.61     92.75 o
 -12   3   7      561.74      852.65    135.77 o
 -11   3   7       94.03      177.07    114.90 o
 -10   3   7     1164.60     1302.66    111.64 o
  -9   3   7     1549.53     1528.05    114.85 o
  -8   3   7     1592.15     1630.52     88.63 o
  -7   3   7      922.70      937.37     50.60 o
  -6   3   7     1524.91     1524.94     66.59 o
  -5   3   7     2930.60     2897.88     74.49 o
  -4   3   7     1209.61     1287.85     48.25 o
  -3   3   7       18.62       31.57     31.41 o
  -2   3   7      834.73      849.99     45.80 o
  -1   3   7      585.79      635.71     41.56 o
   0   3   7       92.01       64.91     25.54 o
   1   3   7       38.57       33.97     24.94 o
   2   3   7     2104.96     2043.88     60.71 o
   3   3   7      944.66      935.25     47.52 o
   4   3   7     1291.30     1326.38     55.58 o
   5   3   7     1441.14     1389.72     59.16 o
   6   3   7      345.75      393.62     48.89 o
   7   3   7      100.70      127.97     38.27 o
   8   3   7       10.09       -3.62     37.12 o
 -12   4   7      678.56      798.41    108.62 o
 -11   4   7     1338.65     1590.15    217.99 o
 -10   4   7     2923.71     2939.19    251.68 o
  -9   4   7       58.89       60.23     63.74 o
  -8   4   7      147.48      161.66     50.33 o
  -7   4   7       14.29        8.46     37.61 o
  -6   4   7      325.48      369.84     33.80 o
  -5   4   7        5.09       -5.87     21.73 o
  -4   4   7     1084.30     1091.58     45.14 o
  -3   4   7     2654.81     2644.23     61.30 o
  -2   4   7      464.71      419.74     38.35 o
  -1   4   7     2230.29     2208.84    103.62 o
   0   4   7      234.40      220.19     30.48 o
   1   4   7     1609.54     1593.51     56.51 o
   2   4   7      275.17      246.47     31.61 o
   3   4   7        1.60       -7.96     26.53 o
   4   4   7        6.25       29.46     28.46 o
   5   4   7        1.59      -29.19     29.19 o
   6   4   7      568.13      573.87     51.10 o
   7   4   7     1529.32     1354.14     67.20 o
   8   4   7      211.01      169.09     51.80 o
 -12   5   7      414.61      646.17    123.96 o
 -11   5   7        2.48      133.19     77.52 o
 -10   5   7      521.97      547.19    171.48 o
  -9   5   7      461.69      510.48     63.20 o
  -8   5   7     1584.95     1545.21     73.19 o
  -7   5   7     2571.61     2498.72     58.50 o
  -6   5   7      598.13      623.07     39.34 o
  -5   5   7        4.74        2.87     22.18 o
  -4   5   7        2.80       -9.40     21.13 o
  -3   5   7      112.47      115.97     28.03 o
  -2   5   7       76.19       41.52     25.34 o
  -1   5   7     3180.16     3010.09     73.81 o
   0   5   7      283.63      235.78     32.58 o
   1   5   7       65.23       65.71     26.12 o
   2   5   7       11.61       28.23     26.36 o
   3   5   7      370.72      382.28     37.40 o
   4   5   7      421.30      489.09     40.61 o
   5   5   7      754.83      794.42     66.51 o
   6   5   7      465.86      566.47     46.18 o
   7   5   7       49.50       49.58     36.17 o
   8   5   7        0.33      -13.75     48.00 o
 -12   6   7     1387.70     1643.94    133.49 o
 -11   6   7     1683.34     1533.87    246.65 o
 -10   6   7     1283.42     1479.23    116.40 o
  -9   6   7      132.22      201.33     65.11 o
  -8   6   7      292.37      316.98     45.98 o
  -7   6   7      320.29      297.24     33.71 o
  -6   6   7        3.30        0.13     22.06 o
  -5   6   7      273.13      291.32     28.92 o
  -4   6   7      633.49      725.54     39.82 o
  -3   6   7     4061.10     3910.72    148.70 o
  -2   6   7     4367.63     4202.93     85.68 o
  -1   6   7     4890.37     4845.68     93.59 o
   0   6   7       38.77       46.97     27.40 o
   1   6   7      895.76      959.46     46.56 o
   2   6   7     1042.56     1035.43     49.01 o
   3   6   7       86.13       97.45     29.66 o
   4   6   7      172.59      124.75     32.96 o
   5   6   7      667.23      630.55     46.06 o
   6   6   7       30.90       28.38     33.35 o
   7   6   7      349.14      386.91     44.99 o
   8   6   7      991.85      889.66    108.66 o
 -12   7   7      113.87      242.76     87.65 o
 -11   7   7       36.95      252.73     82.35 o
 -10   7   7        5.35       73.84     90.77 o
  -9   7   7       35.27       81.21     88.24 o
  -8   7   7       11.51       50.99     37.47 o
  -7   7   7      229.28      251.68     36.98 o
  -6   7   7      392.36      378.71     31.11 o
  -5   7   7       84.25       74.91     24.08 o
  -4   7   7      108.43      106.40     26.66 o
  -3   7   7      314.55      373.16     35.97 o
  -2   7   7        8.83      -18.53     27.95 o
  -1   7   7       65.63       57.55     27.85 o
   0   7   7       99.22      136.60     30.64 o
   1   7   7        8.12       14.98     25.38 o
   2   7   7        3.31        7.26     26.54 o
   3   7   7       98.13      133.64     30.97 o
   4   7   7       10.57       13.69     30.30 o
   5   7   7       23.67       69.30     33.12 o
   6   7   7      167.13      169.50     37.45 o
   7   7   7      633.68      694.58     55.96 o
   8   7   7      353.45      431.97     63.78 o
 -12   8   7      344.73      578.45     98.97 o
 -11   8   7     2763.81     2937.40    152.88 o
 -10   8   7      920.46      958.22    176.25 o
  -9   8   7      502.38      519.35     53.80 o
  -8   8   7      315.33      348.32     48.56 o
  -7   8   7       72.48       55.59     32.61 o
  -6   8   7      685.98      685.55     37.48 o
  -5   8   7       17.93       17.15     20.83 o
  -4   8   7      626.97      672.51     40.15 o
  -3   8   7     1180.95     1095.95     58.70 o
  -2   8   7     9669.30     9668.89    139.87 o
  -1   8   7     6026.34     6091.13    106.78 o
   0   8   7      879.50      897.29     50.60 o
   1   8   7     1010.35     1023.67     53.53 o
   2   8   7      309.92      357.84     40.47 o
   3   8   7       34.05       23.27     32.07 o
   4   8   7        2.95      -24.74     32.69 o
   5   8   7       11.18      -26.37     35.22 o
   6   8   7      749.01      694.50     54.83 o
   7   8   7      908.73      979.04     57.54 o
   8   8   7      641.06      699.45     71.34 o
 -12   9   7       64.06      202.34    115.91 o
 -11   9   7      188.21      279.40    211.20 o
 -10   9   7       72.25      127.81     72.64 o
  -9   9   7      338.66      316.58     48.75 o
  -8   9   7      139.09      120.10     42.10 o
  -7   9   7      437.18      387.79     41.97 o
  -6   9   7      217.62      193.66     27.82 o
  -5   9   7        4.44        1.25     20.65 o
  -4   9   7     1077.70     1132.03     45.65 o
  -3   9   7      321.96      293.87     34.71 o
  -2   9   7      172.80      106.38     34.48 o
  -1   9   7      117.03       99.94     33.10 o
   0   9   7     1823.19     1763.21    114.75 o
   1   9   7       67.74       59.10     31.74 o
   2   9   7       79.93       79.93     33.25 o
   3   9   7      410.37      437.94     43.50 o
   4   9   7      607.48      550.32     47.87 o
   5   9   7       79.56       95.04     38.78 o
   6   9   7        9.23      -38.53     38.95 o
   7   9   7       14.58       20.11     35.69 o
   8   9   7        7.17      -47.01     69.03 o
 -12  10   7      126.62      385.66     95.64 o
 -11  10   7     1991.38     2030.47    139.53 o
 -10  10   7      372.25      439.64     84.64 o
  -9  10   7      196.58      252.82     47.73 o
  -8  10   7      274.90      296.40     47.75 o
  -7  10   7      301.01      289.04     47.29 o
  -6  10   7        0.26       35.02     25.91 o
  -5  10   7      438.29      445.75     34.38 o
  -4  10   7        5.48       -6.13     21.87 o
  -3  10   7     2180.85     2198.81     68.43 o
  -2  10   7     5574.76     5254.63    101.69 o
  -1  10   7     1867.84     1919.31    110.79 o
   0  10   7     2296.89     2184.97     78.13 o
   1  10   7      642.12      710.79     53.78 o
   2  10   7      303.22      315.37     40.51 o
   3  10   7       25.27       57.07     34.66 o
   4  10   7        2.41       -4.08     34.66 o
   5  10   7       37.39       57.27     38.53 o
   6  10   7      381.89      438.85     44.84 o
   7  10   7      473.67      449.36     77.66 o
 -11  11   7        8.14      173.92     83.22 o
 -10  11   7      111.58      219.57     62.31 o
  -9  11   7      163.45      191.55     47.90 o
  -8  11   7      678.75      784.49     62.78 o
  -7  11   7      295.04      405.55     49.93 o
  -6  11   7     2205.02     2355.20     65.10 o
  -5  11   7     3250.83     3208.04     90.02 o
  -4  11   7       87.85       30.94     24.23 o
  -3  11   7       60.82       81.83     29.75 o
  -2  11   7        7.44       29.01     32.89 o
  -1  11   7      292.54      239.26     52.00 o
   0  11   7       47.41       83.54     31.22 o
   1  11   7      466.01      455.61     42.26 o
   2  11   7     1583.24     1622.88     88.16 o
   3  11   7     1672.67     1552.82     89.58 o
   4  11   7     1140.52     1230.43     57.95 o
   5  11   7      749.10      711.93     64.41 o
   6  11   7      385.31      386.50     48.02 o
   7  11   7        2.17       25.48     52.70 o
 -11  12   7      803.14     1078.64    168.46 o
 -10  12   7       11.22       75.53    112.14 o
  -9  12   7      117.95      158.19     47.01 o
  -8  12   7      191.86      200.81     45.80 o
  -7  12   7       15.99       74.79     39.98 o
  -6  12   7      147.55      155.73     34.74 o
  -5  12   7      282.33      371.87     45.54 o
  -4  12   7      552.60      615.48     37.66 o
  -3  12   7      175.25      118.63     33.37 o
  -2  12   7     2280.27     2156.48     92.03 o
  -1  12   7      385.62      398.31     51.53 o
   0  12   7      575.48      599.93     53.61 o
   1  12   7      366.82      422.81     43.06 o
   2  12   7      201.16      182.45     34.40 o
   3  12   7        9.26        5.76     33.88 o
   4  12   7       15.56       47.43     32.89 o
   5  12   7       14.64        3.77     43.89 o
   6  12   7      347.40      270.84     45.64 o
   7  12   7      121.23       56.83     69.22 o
 -11  13   7       26.61      376.64    133.76 o
 -10  13   7        3.44       55.07     60.27 o
  -9  13   7      489.43      556.57     67.98 o
  -8  13   7     1576.73     1708.45     96.92 o
  -7  13   7     1512.19     1602.25     93.27 o
  -6  13   7     2172.78     2114.30     74.26 o
  -5  13   7      620.77      701.48     47.97 o
  -4  13   7      796.76      795.28     47.53 o
  -3  13   7      395.24      367.19     42.82 o
  -2  13   7      538.54      610.79     53.43 o
  -1  13   7      325.14      350.29     46.52 o
   0  13   7      473.24      478.45     51.47 o
   1  13   7      359.29      389.34     42.36 o
   2  13   7      198.73      156.79     33.92 o
   3  13   7     1345.16     1319.17     89.84 o
   4  13   7     2476.17     2381.63     73.73 o
   5  13   7      903.84      901.26     55.21 o
   6  13   7      303.29      326.56     48.00 o
   7  13   7      230.21      163.75     68.82 o
 -10  14   7       28.61      142.49     57.08 o
  -9  14   7       22.76       64.51     50.74 o
  -8  14   7        9.87       18.59     48.54 o
  -7  14   7       28.31       30.81     46.81 o
  -6  14   7       45.42        1.49     44.82 o
  -5  14   7        3.65        9.98     29.87 o
  -4  14   7        2.27       22.52     31.54 o
  -3  14   7        0.83      -10.79     30.90 o
  -2  14   7      293.42      281.04     45.13 o
  -1  14   7       11.43       35.21     36.75 o
   0  14   7       15.17        8.95     35.67 o
   1  14   7      140.55      164.74     37.52 o
   2  14   7      114.05       46.31     34.91 o
   3  14   7      104.85       75.68     33.56 o
   4  14   7       78.23      113.97     36.75 o
   5  14   7       54.15       -7.92     37.86 o
   6  14   7      119.25       79.96     50.59 o
 -10  15   7      147.94      203.60     78.81 o
  -9  15   7      805.11      774.47     78.61 o
  -8  15   7      936.80     1027.69     99.72 o
  -7  15   7      971.44     1136.41    103.25 o
  -6  15   7     1224.91     1308.11     86.71 o
  -5  15   7     1548.97     1750.63     93.70 o
  -4  15   7     1256.60     1327.79     64.87 o
  -3  15   7      776.05      731.11     52.15 o
  -2  15   7      431.66      365.07     48.44 o
  -1  15   7      101.74       74.90     39.22 o
   0  15   7       28.37        7.43     37.52 o
   1  15   7      361.94      376.54     50.88 o
   2  15   7      624.77      815.16     55.99 o
   3  15   7     1028.24     1151.93     68.40 o
   4  15   7     1243.64     1423.29     72.38 o
   5  15   7     1356.58     1385.62     70.57 o
   6  15   7      575.64      547.59     72.52 o
 -10  16   7       66.97       53.65     57.74 o
  -9  16   7      168.39      183.19     60.25 o
  -8  16   7       26.77      -34.13     66.83 o
  -7  16   7        3.25       -0.63     47.30 o
  -6  16   7        6.43       -3.46     45.27 o
  -5  16   7       13.11      -29.98     35.77 o
  -4  16   7        2.92       58.90     37.57 o
  -3  16   7       97.80      161.15     40.82 o
  -2  16   7       90.86      131.75     36.55 o
  -1  16   7       31.49       39.18     38.26 o
   0  16   7      135.58      128.87     60.07 o
   1  16   7        2.68       32.04     49.15 o
   2  16   7       63.91        4.15     44.94 o
   3  16   7       55.62      108.52     51.29 o
   4  16   7        1.34       30.49     42.52 o
   5  16   7        4.56       51.28     44.65 o
   6  16   7       49.29       94.28     65.95 o
  -9  17   7       25.70      159.64     61.42 o
  -8  17   7      436.69      554.14     71.73 o
  -7  17   7      856.24     1080.52     98.35 o
  -6  17   7      716.45      719.05     73.24 o
  -5  17   7     1322.94     1515.51     80.15 o
  -4  17   7      823.87      840.83     78.45 o
  -3  17   7     1343.78     1301.80     74.85 o
  -2  17   7      426.31      368.14     49.99 o
  -1  17   7       82.12       25.64     45.20 o
   0  17   7       36.77       40.28     45.02 o
   1  17   7       51.65      103.85     48.63 o
   2  17   7     1316.59     1477.90     94.34 o
   3  17   7     1931.81     1968.07    107.49 o
   4  17   7     1745.00     1929.94     90.19 o
   5  17   7      246.71      357.56     75.61 o
  -9  18   7       97.11       97.20     72.03 o
  -8  18   7      233.22      277.37    110.06 o
  -7  18   7       15.59        6.33     51.62 o
  -6  18   7       62.84      239.32     55.80 o
  -5  18   7      166.26      128.20     70.04 o
  -4  18   7      334.20      373.13     51.79 o
  -3  18   7       41.16       74.99     40.39 o
  -2  18   7      631.13      715.94     61.14 o
  -1  18   7      402.99      428.33     63.86 o
   0  18   7      414.48      471.56     64.82 o
   1  18   7       14.64       32.99     46.90 o
   2  18   7      506.91      522.10     68.50 o
   3  18   7       78.07       41.54     77.56 o
   4  18   7      335.99      295.26     63.47 o
   5  18   7       27.93       56.12     53.35 o
  -8  19   7       17.03       76.12     57.70 o
  -7  19   7      350.40      345.00     64.80 o
  -6  19   7      533.76      594.97     72.52 o
  -5  19   7     1350.36     1302.73     78.43 o
  -4  19   7       65.01       99.79     43.85 o
  -3  19   7      136.28      142.51     44.84 o
  -2  19   7      297.01      201.94     88.13 o
  -1  19   7       59.25       81.91     48.54 o
   0  19   7      303.28      356.74     62.71 o
   1  19   7      831.41      864.58     80.57 o
   2  19   7     1274.36     1275.31     93.09 o
   3  19   7      224.42      114.38     56.20 o
   4  19   7      172.57      171.01     60.68 o
  -7  20   7       26.53       47.16    100.01 o
  -6  20   7       11.99       31.81     91.02 o
  -5  20   7      272.94      258.57     61.39 o
  -4  20   7      496.63      443.05     67.33 o
  -3  20   7      455.51      349.54     60.84 o
  -2  20   7     1093.50      981.36     85.54 o
  -1  20   7      246.40      182.78     57.31 o
   0  20   7     1226.32     1362.36     95.98 o
   1  20   7      365.38      453.59     67.16 o
   2  20   7      347.70      262.60     62.04 o
   3  20   7      422.64      411.17     68.97 o
  -7  21   7      549.96      542.67     91.35 o
  -6  21   7       40.96       26.02     66.07 o
  -5  21   7      148.28       96.80     75.44 o
  -4  21   7        1.43       63.65     57.32 o
  -3  21   7       43.31       16.47     49.56 o
  -2  21   7       17.63       99.22     53.75 o
  -1  21   7      292.42      192.35     57.93 o
   0  21   7      575.41      562.62     74.27 o
   1  21   7        4.96        1.64     51.39 o
   2  21   7       70.06      -29.17     52.93 o
   3  21   7      198.28       92.02    100.57 o
  -6  22   7       42.78       14.47     67.76 o
  -5  22   7      365.94      337.94     67.18 o
  -4  22   7      611.82      631.29     78.33 o
  -3  22   7      339.38      308.49     63.81 o
  -2  22   7     1453.94     1409.03     99.45 o
  -1  22   7     1371.97     1526.83    102.75 o
   0  22   7      756.14      664.65    105.69 o
   1  22   7      195.55      260.74    127.71 o
  -4  23   7        1.95       -9.50     53.69 o
  -3  23   7        2.20       31.22     56.55 o
  -2  23   7       95.89      109.68     57.46 o
  -1  23   7      158.39       55.75     57.22 o
   0  23   7        2.04       37.66     55.50 o
 -12   0   8      524.62      465.15    140.80 o
 -11   0   8       30.46       70.40    110.13 o
 -10   0   8       13.63      -16.09     93.53 o
  -9   0   8      252.08      163.43    102.08 o
  -8   0   8      433.42      450.92     94.29 o
  -7   0   8       17.10       11.81     38.64 o
  -6   0   8      995.03     1105.68    114.71 o
  -5   0   8     7001.17     6609.25    178.25 o
  -4   0   8     2732.07     2770.01    118.41 o
  -3   0   8       39.89       32.36     44.22 o
  -2   0   8      143.15      162.27     79.70 o
  -1   0   8     2849.82     2735.94    173.24 o
   0   0   8      351.34      354.89     60.19 o
   1   0   8        2.41       -1.56     40.29 o
   2   0   8       74.78       56.83     41.71 o
   3   0   8     1954.80     2176.70    193.24 o
   4   0   8     1055.34     1099.91     81.37 o
   5   0   8     1167.50     1375.03     90.08 o
   6   0   8      303.77      138.60     67.87 o
   7   0   8     1221.26     1138.12    113.06 o
 -12   1   8        3.42       37.21    120.69 o
 -11   1   8       12.66      100.83     77.66 o
 -10   1   8      201.36      222.91     75.90 o
  -9   1   8       17.13       83.19     70.17 o
  -8   1   8        2.33       33.99     51.49 o
  -7   1   8        0.37       -1.96     27.04 o
  -6   1   8        2.48      -24.86     24.86 o
  -5   1   8       30.18       33.82     30.38 o
  -4   1   8     1037.43     1000.54     59.71 o
  -3   1   8       13.42      -10.02     30.09 o
  -2   1   8       97.04      109.17     34.47 o
  -1   1   8        3.68      -17.70     30.16 o
   0   1   8      122.20      113.63     36.65 o
   1   1   8       44.33       29.82     30.00 o
   2   1   8       32.07       44.59     29.12 o
   3   1   8       42.49       82.24     31.62 o
   4   1   8        3.22       -7.10     31.39 o
   5   1   8       51.36      121.88     37.26 o
   6   1   8        4.59       26.83     37.29 o
   7   1   8        9.67       22.18     39.56 o
 -11   2   8       17.60       67.02     73.50 o
 -10   2   8       28.24      -11.06     67.56 o
  -9   2   8       88.11      117.95     69.01 o
  -8   2   8       63.12       82.47     40.30 o
  -7   2   8     1272.28     1306.97     61.19 o
  -6   2   8      951.87      902.15     47.57 o
  -5   2   8     1519.58     1612.35     58.63 o
  -4   2   8     2356.13     2240.42     82.41 o
  -3   2   8     1659.99     1802.70     72.14 o
  -2   2   8      552.37      530.12     46.99 o
  -1   2   8      458.28      405.64     44.40 o
   0   2   8      704.16      688.92     53.30 o
   1   2   8       90.50      117.94     29.96 o
   2   2   8       95.81      100.03     30.97 o
   3   2   8      563.67      588.42     44.77 o
   4   2   8     2638.98     2484.88     90.04 o
   5   2   8     2858.69     2921.36    140.39 o
   6   2   8      102.53      135.23     39.91 o
   7   2   8      333.44      447.91     50.12 o
 -11   3   8     1533.17     1463.29    172.98 o
 -10   3   8      277.55      364.07    103.84 o
  -9   3   8       83.16      156.38     73.32 o
  -8   3   8      327.10      402.15     49.36 o
  -7   3   8       89.51      135.20     34.74 o
  -6   3   8      152.77      119.78     29.91 o
  -5   3   8       78.91      111.94     34.71 o
  -4   3   8      697.28      655.23     59.01 o
  -3   3   8      212.91      303.62     41.10 o
  -2   3   8      476.93      417.83     44.83 o
  -1   3   8       10.57      -18.94     28.99 o
   0   3   8      457.76      373.34     39.95 o
   1   3   8      235.51      317.82     42.99 o
   2   3   8       93.74       93.06     30.63 o
   3   3   8       71.14       94.36     33.12 o
   4   3   8      387.44      441.41     42.91 o
   5   3   8       74.78       82.30     36.31 o
   6   3   8      129.02      110.41     40.01 o
   7   3   8      268.40      219.21     45.46 o
 -11   4   8      194.02      527.78     96.52 o
 -10   4   8      263.69      424.68     86.18 o
  -9   4   8        2.88       37.06     65.42 o
  -8   4   8      177.11      210.29     43.81 o
  -7   4   8       43.95       11.32     31.23 o
  -6   4   8       20.64        2.76     27.01 o
  -5   4   8     1115.72     1182.24     52.70 o
  -4   4   8     1884.98     1847.14     71.70 o
  -3   4   8      898.81      892.84     56.58 o
  -2   4   8      791.58      849.43     56.30 o
  -1   4   8      747.12      749.61     61.77 o
   0   4   8        0.50      -26.78     26.78 o
   1   4   8      481.60      376.33     37.54 o
   2   4   8       16.39       59.82     30.00 o
   3   4   8     1121.39     1144.14     56.11 o
   4   4   8      728.25      755.40     50.30 o
   5   4   8     1491.37     1469.87     71.66 o
   6   4   8     1054.12      949.64     58.43 o
   7   4   8       24.99       72.23     40.50 o
 -11   5   8      309.73      458.66     96.18 o
 -10   5   8     1137.12     1071.78    108.98 o
  -9   5   8     1157.10     1177.03    109.13 o
  -8   5   8      441.48      387.57     50.02 o
  -7   5   8      271.88      273.02     39.72 o
  -6   5   8      397.52      456.88     38.71 o
  -5   5   8      901.32      883.21     46.77 o
  -4   5   8      114.44      121.83     34.50 o
  -3   5   8      248.36      292.88     41.43 o
  -2   5   8     1477.09     1382.72     93.70 o
  -1   5   8      507.82      510.52     49.75 o
   0   5   8     1176.98     1084.16    112.99 o
   1   5   8     1327.93     1342.86     87.56 o
   2   5   8     1421.56     1334.44     58.81 o
   3   5   8     1878.40     1753.35     86.06 o
   4   5   8      182.23      257.80     38.71 o
   5   5   8       78.15       39.93     35.85 o
   6   5   8       88.43       97.54     40.16 o
   7   5   8       74.34       93.07     41.42 o
 -11   6   8       34.73       96.30     79.65 o
 -10   6   8       18.45      201.10     76.60 o
  -9   6   8      134.73       56.57     65.49 o
  -8   6   8      136.79      127.05     43.12 o
  -7   6   8       44.39       34.86     36.88 o
  -6   6   8      309.52      361.44     37.12 o
  -5   6   8       17.83       38.97     27.83 o
  -4   6   8      367.33      265.71     44.77 o
  -3   6   8       74.09       93.73     43.78 o
  -2   6   8        2.79      -22.03     36.80 o
  -1   6   8      263.56      179.28     37.98 o
   0   6   8      133.70       95.25     35.95 o
   1   6   8       16.18       -9.93     27.56 o
   2   6   8       35.02       20.20     29.86 o
   3   6   8       20.64       -2.43     30.58 o
   4   6   8      750.71      784.52     51.53 o
   5   6   8       38.01       54.50     41.15 o
   6   6   8        8.49      -10.96     38.70 o
 -11   7   8     1306.10     1337.51    243.39 o
 -10   7   8     1201.49     1160.23    114.47 o
  -9   7   8      549.17      553.51     59.84 o
  -8   7   8     1573.47     1608.14     80.34 o
  -7   7   8     1146.43     1082.34     67.88 o
  -6   7   8     2464.25     2450.11     67.47 o
  -5   7   8     2471.37     2262.73     70.33 o
  -4   7   8      112.83       85.10     30.78 o
  -3   7   8     1409.11     1284.57     66.72 o
  -2   7   8      446.87      416.33     46.21 o
  -1   7   8      889.94      789.01     61.62 o
   0   7   8     2375.98     2396.67     83.54 o
   1   7   8     2853.61     2792.54     90.38 o
   2   7   8     3160.48     3267.80     98.47 o
   3   7   8      658.70      744.48     72.22 o
   4   7   8      361.79      475.28     44.35 o
   5   7   8       32.54       32.21     36.59 o
   6   7   8       33.80      -21.06     42.69 o
 -11   8   8      150.84      303.98     87.52 o
 -10   8   8        5.12      -16.81     71.07 o
  -9   8   8        1.47       57.59     43.69 o
  -8   8   8       59.32       64.21     43.70 o
  -7   8   8       76.12      102.72     40.91 o
  -6   8   8       34.36       33.47     31.62 o
  -5   8   8       82.33       58.67     29.25 o
  -4   8   8      256.25      252.76     37.77 o
  -3   8   8     2182.24     2160.45     77.69 o
  -2   8   8      104.19       90.34     35.49 o
  -1   8   8      417.80      385.93     45.74 o
   0   8   8      211.03      164.82     39.78 o
   1   8   8        8.00       33.19     32.73 o
   2   8   8        6.27       19.97     32.36 o
   3   8   8       17.13       10.71     31.54 o
   4   8   8       18.40      107.20     35.54 o
   5   8   8      124.97       80.77     37.16 o
   6   8   8       35.12       -2.54     38.24 o
 -11   9   8      708.13     1044.26    114.34 o
 -10   9   8     1530.04     1593.81    125.44 o
  -9   9   8      668.19      814.00     65.41 o
  -8   9   8     1042.81     1090.50     70.73 o
  -7   9   8     1679.80     1732.64     83.09 o
  -6   9   8      925.65      910.81     54.69 o
  -5   9   8      125.96      185.71     29.31 o
  -4   9   8      164.63      168.41     43.93 o
  -3   9   8      234.89      184.05     38.71 o
  -2   9   8      384.23      466.78     73.96 o
  -1   9   8     3898.77     3798.15    102.94 o
   0   9   8     3155.82     3208.81    112.86 o
   1   9   8      616.15      569.81     70.96 o
   2   9   8      738.43      756.97     71.25 o
   3   9   8      208.83      217.02     38.16 o
   4   9   8      251.69      235.26     41.42 o
   5   9   8       73.51       20.63     35.81 o
   6   9   8        2.22      -34.21     37.26 o
 -10  10   8       19.83      192.36    159.41 o
  -9  10   8       22.30       12.43     70.69 o
  -8  10   8       28.09      -13.04     41.78 o
  -7  10   8      152.71      194.29     46.12 o
  -6  10   8     1049.38     1096.02     62.02 o
  -5  10   8     2900.12     2815.73     66.61 o
  -4  10   8      228.92      186.72     31.26 o
  -3  10   8       46.23      101.91     31.35 o
  -2  10   8        2.39       45.07     30.37 o
  -1  10   8       38.32       -2.12     35.03 o
   0  10   8        3.29      -32.88     32.88 o
   1  10   8       29.46        2.38     32.20 o
   2  10   8       14.19       32.17     31.86 o
   3  10   8      107.58      112.24     35.38 o
   4  10   8      325.90      345.30     43.27 o
   5  10   8      117.21      137.99     37.00 o
   6  10   8        8.64       48.92     40.19 o
 -10  11   8      763.16      908.58    138.54 o
  -9  11   8      464.59      468.79     84.27 o
  -8  11   8      397.78      497.02     57.32 o
  -7  11   8      233.98      240.63     48.76 o
  -6  11   8       34.27      115.94     42.97 o
  -5  11   8      120.69      117.10     31.74 o
  -4  11   8      156.58      163.52     30.49 o
  -3  11   8     1642.57     1471.94     66.01 o
  -2  11   8      139.42       74.30     33.00 o
  -1  11   8      487.58      486.65     45.18 o
   0  11   8      994.54     1114.36     60.73 o
   1  11   8     1040.08     1013.56     54.10 o
   2  11   8      389.80      415.24     46.52 o
   3  11   8        6.08       29.76     33.52 o
   4  11   8      149.28      152.14     38.74 o
   5  11   8      197.82      183.03     42.27 o
 -10  12   8       28.01       60.08     92.02 o
  -9  12   8       31.20      119.43     63.47 o
  -8  12   8      150.63      184.71     57.80 o
  -7  12   8     1691.49     1838.40     87.75 o
  -6  12   8      591.64      495.30     55.16 o
  -5  12   8     1620.65     1585.39     56.92 o
  -4  12   8     2177.73     2190.83     62.71 o
  -3  12   8      350.42      458.51     41.88 o
  -2  12   8      197.74      132.19     35.81 o
  -1  12   8      113.49      124.50     36.48 o
   0  12   8       52.23        3.40     36.10 o
   1  12   8       23.50        2.08     36.44 o
   2  12   8      391.87      394.56     63.68 o
   3  12   8       90.82       82.29     36.83 o
   4  12   8      199.77      153.96     46.28 o
   5  12   8      803.84      722.19     55.37 o
  -9  13   8      115.10      105.77     55.93 o
  -8  13   8        8.00      -12.75     50.55 o
  -7  13   8       41.19       -3.60     48.24 o
  -6  13   8       49.16      -61.37     61.37 o
  -5  13   8       72.53       82.72     34.68 o
  -4  13   8      596.33      613.11     50.91 o
  -3  13   8      252.53      230.25     36.55 o
  -2  13   8      402.00      347.48     43.79 o
  -1  13   8      449.80      508.63     54.95 o
   0  13   8       46.27      119.33     42.60 o
   1  13   8       28.65       30.32     35.03 o
   2  13   8      833.40      878.73     60.42 o
   3  13   8      205.84      198.47     39.85 o
   4  13   8       51.21       85.62     39.99 o
   5  13   8        4.73      100.14     40.69 o
  -9  14   8       64.64       -3.95     86.63 o
  -8  14   8      102.71      156.90     61.75 o
  -7  14   8     1124.69     1223.91     90.53 o
  -6  14   8     1207.79     1230.25     89.62 o
  -5  14   8     1042.72     1079.03     74.81 o
  -4  14   8     1656.52     1513.62     64.85 o
  -3  14   8      838.64      835.86     51.59 o
  -2  14   8      211.23      245.54     47.37 o
  -1  14   8      107.54      156.33     43.47 o
   0  14   8       38.80       84.71     42.22 o
   1  14   8       67.49      118.73     39.93 o
   2  14   8       20.10       44.03     38.79 o
   3  14   8      300.75      326.37     47.98 o
   4  14   8     1345.87     1276.53     67.51 o
  -9  15   8       38.18       92.78     58.26 o
  -8  15   8       53.02      109.30     59.53 o
  -7  15   8       38.13       88.67     53.67 o
  -6  15   8      129.20       77.27     52.47 o
  -5  15   8       76.60       97.46     36.04 o
  -4  15   8      292.46      331.13     45.95 o
  -3  15   8       14.01      -22.19     38.98 o
  -2  15   8      146.29      130.69     44.46 o
  -1  15   8       46.32       84.89     40.41 o
   0  15   8        0.73       -8.75     56.98 o
   1  15   8       48.14       90.71     45.95 o
   2  15   8      533.08      508.10     99.58 o
   3  15   8       34.11      131.06     49.70 o
   4  15   8       18.76       10.66     45.06 o
  -8  16   8        2.02       55.16     57.31 o
  -7  16   8      857.72      956.71     85.37 o
  -6  16   8     1868.25     1921.18    109.91 o
  -5  16   8      844.59      891.05     68.60 o
  -4  16   8     2141.14     2099.06     94.00 o
  -3  16   8      312.26      347.08     46.51 o
  -2  16   8      145.95       46.96     39.42 o
  -1  16   8      450.63      374.61     54.51 o
   0  16   8      220.37      155.93     57.78 o
   1  16   8       39.98       92.52     47.52 o
   2  16   8       47.34      100.66     59.95 o
   3  16   8      278.71      269.62     63.47 o
  -7  17   8        7.63       25.78     55.33 o
  -6  17   8       25.98      120.66     56.36 o
  -5  17   8        1.07      -42.32     42.32 o
  -4  17   8       66.25       29.60     37.72 o
  -3  17   8      127.84      167.51     47.79 o
  -2  17   8        3.67      -19.37     38.34 o
  -1  17   8       41.57      -35.92     45.15 o
   0  17   8      562.29      610.87     97.40 o
   1  17   8      768.44      650.52    115.25 o
   2  17   8      103.85      112.01     55.42 o
   3  17   8       15.00      -50.64     50.64 o
  -7  18   8      538.10      590.18     76.98 o
  -6  18   8      370.94      457.40     69.86 o
  -5  18   8      365.70      370.09     56.06 o
  -4  18   8     1991.26     2083.19     97.32 o
  -3  18   8      275.47      365.39     55.64 o
  -2  18   8      595.33      719.59     66.04 o
  -1  18   8       15.94       97.89     51.48 o
   0  18   8       79.86      125.68     55.52 o
   1  18   8        1.92       53.48     51.68 o
   2  18   8       45.51       50.68     61.85 o
  -6  19   8        1.73       35.01     54.72 o
  -5  19   8       14.27       68.33     65.02 o
  -4  19   8      105.92       91.96     57.41 o
  -3  19   8      737.57      776.14     69.66 o
  -2  19   8      178.37      242.59     61.92 o
  -1  19   8      304.47      331.31     87.57 o
   0  19   8      308.44      410.68     70.25 o
   1  19   8      114.26      117.01     87.75 o
  -4  20   8      476.02      358.12     66.77 o
  -3  20   8        3.54      -50.48     50.48 o
  -2  20   8      137.03      104.42     58.28 o
  -1  20   8      452.26      452.24     69.90 o
   0  20   8       45.19       70.13     56.32 o
 -10   1   9     1387.25     1529.77    130.14 o
  -9   1   9      590.66      826.17    204.92 o
  -8   1   9      288.48      411.97     77.78 o
  -7   1   9      218.87      200.19     34.65 o
  -6   1   9      882.14      789.41     48.33 o
  -5   1   9     1569.07     1556.41     62.60 o
  -4   1   9     3699.87     3533.85     99.42 o
  -3   1   9     2690.98     2562.22     87.67 o
  -2   1   9      892.93      845.08     72.29 o
  -1   1   9     2325.93     2462.72     98.41 o
   0   1   9     1761.00     1607.96     78.22 o
   1   1   9      314.24      316.28     38.73 o
   2   1   9        1.11      -31.03     31.03 o
   3   1   9      140.36      131.15     37.83 o
   4   1   9      143.26       64.55     53.71 o
   5   1   9       35.70       41.21     39.88 o
 -10   2   9      281.24      407.34     92.27 o
  -9   2   9      219.74      429.13     86.65 o
  -8   2   9      122.26      168.11     57.93 o
  -7   2   9      429.21      470.15     51.05 o
  -6   2   9      440.24      443.49     41.51 o
  -5   2   9       24.51       36.54     29.64 o
  -4   2   9       12.32        9.07     39.77 o
  -3   2   9       18.24       -4.81     34.73 o
  -2   2   9        0.89       -9.84     34.07 o
  -1   2   9        7.73       21.65     35.44 o
   0   2   9      139.72      113.51     38.77 o
   1   2   9       60.82      105.59     35.87 o
   2   2   9      444.51      453.68     43.96 o
   3   2   9      378.45      396.53     44.52 o
   4   2   9       29.12       58.74     38.26 o
   5   2   9      875.48      810.36     57.85 o
 -10   3   9      583.18      709.16    103.97 o
  -9   3   9      718.72      765.47    100.80 o
  -8   3   9      525.70      360.25     52.17 o
  -7   3   9       22.84       45.53     43.40 o
  -6   3   9     1569.62     1455.72     61.96 o
  -5   3   9      531.65      485.05     41.98 o
  -4   3   9      456.33      465.61     49.02 o
  -3   3   9     1056.25      891.18     84.37 o
  -2   3   9      819.51      716.38     57.11 o
  -1   3   9      524.02      557.61     87.53 o
   0   3   9      113.85       91.50     42.82 o
   1   3   9       67.37       33.55     38.30 o
   2   3   9      180.53      105.28     35.64 o
   3   3   9      224.97      330.75     48.07 o
   4   3   9       72.65       89.44     38.97 o
   5   3   9       34.86       23.58     39.96 o
 -10   4   9      224.84      275.11     91.77 o
  -9   4   9      951.49      950.89    107.86 o
  -8   4   9      709.67      710.78     80.35 o
  -7   4   9     1046.95     1044.19     60.37 o
  -6   4   9      588.16      576.13     44.71 o
  -5   4   9        8.77       63.77     30.81 o
  -4   4   9       24.44       17.97     34.09 o
  -3   4   9        8.64       15.29     37.09 o
  -2   4   9        0.53       62.36     35.64 o
  -1   4   9        3.31       55.50     36.96 o
   0   4   9      481.25      516.62     53.06 o
   1   4   9      425.04      392.16     72.66 o
   2   4   9      610.46      665.71     49.08 o
   3   4   9      782.70      806.77     60.51 o
   4   4   9       28.42       13.62     37.89 o
 -10   5   9      182.19      419.77     91.02 o
  -9   5   9       86.44      217.16     76.29 o
  -8   5   9        8.89       46.42     43.81 o
  -7   5   9       30.58       16.29     40.13 o
  -6   5   9       46.73       -1.67     30.30 o
  -5   5   9       11.75       25.17     30.29 o
  -4   5   9       21.62       64.55     33.33 o
  -3   5   9      170.37      218.15     41.71 o
  -2   5   9      371.09      393.62     47.75 o
  -1   5   9       36.89       50.92     36.77 o
   0   5   9       37.65       63.27     38.30 o
   1   5   9       50.13       39.13     35.49 o
   2   5   9        0.20      -15.15     31.73 o
   3   5   9        0.04       30.57     36.44 o
   4   5   9        0.92       57.12     40.70 o
  -9   6   9      684.00      819.41    114.15 o
  -8   6   9      600.23      609.50     59.58 o
  -7   6   9     1573.11     1497.65    100.96 o
  -6   6   9     1009.09     1014.63     54.12 o
  -5   6   9      132.91      159.70     34.54 o
  -4   6   9      224.48      253.49     40.11 o
  -3   6   9       96.67      149.25     50.95 o
  -2   6   9       12.35       14.50     41.66 o
  -1   6   9        6.85       96.53     38.16 o
   0   6   9      790.52      805.04     62.16 o
   1   6   9      659.28      585.66     55.65 o
   2   6   9     1172.29     1195.48     92.35 o
   3   6   9     1786.49     1842.71     92.75 o
   4   6   9      144.57       79.24     40.06 o
  -9   7   9      180.39      213.63     65.57 o
  -8   7   9        8.60      113.09     47.82 o
  -7   7   9        0.20       -7.76     40.55 o
  -6   7   9      251.42      199.71     36.45 o
  -5   7   9       39.22       26.27     30.72 o
  -4   7   9       10.77       -5.28     41.76 o
  -3   7   9      132.48      180.42     40.85 o
  -2   7   9       40.72       49.66     37.76 o
  -1   7   9       71.45       87.83     38.83 o
   0   7   9      447.75      383.71     49.45 o
   1   7   9       13.12       67.53     48.94 o
   2   7   9       31.60       80.91     37.05 o
   3   7   9        1.26       -1.42     36.37 o
   4   7   9        2.72       -0.42     38.01 o
  -9   8   9     1539.22     1484.41    102.39 o
  -8   8   9      361.94      429.26     66.85 o
  -7   8   9      563.76      594.32     58.83 o
  -6   8   9      319.60      271.94     38.71 o
  -5   8   9     1991.30     1974.69     63.24 o
  -4   8   9      980.26      925.60     56.83 o
  -3   8   9      227.82      224.86     43.66 o
  -2   8   9      252.83      223.74     44.37 o
  -1   8   9       69.43       58.19     37.75 o
   0   8   9     1428.48     1428.63     77.80 o
   1   8   9     1815.88     1879.58     88.49 o
   2   8   9     1834.15     1782.16     98.11 o
   3   8   9      992.47     1037.53     82.07 o
   4   8   9      270.28      236.45     45.00 o
  -9   9   9       41.88       55.58     49.83 o
  -8   9   9      352.85      399.20     58.36 o
  -7   9   9      181.82      150.90     48.22 o
  -6   9   9        0.33       41.22     35.01 o
  -5   9   9        1.51       25.66     28.92 o
  -4   9   9       13.82       -6.01     26.83 o
  -3   9   9       84.89       70.55     38.69 o
  -2   9   9      109.19      130.90     40.38 o
  -1   9   9        1.79      -42.03     42.10 o
   0   9   9       37.94       38.21     39.36 o
   1   9   9       68.25       84.84     42.24 o
   2   9   9      107.10      100.46     46.38 o
   3   9   9        2.66       35.82     37.30 o
  -8  10   9      381.33      351.68     57.41 o
  -7  10   9     1249.20     1228.45     88.97 o
  -6  10   9      761.54      672.12     61.97 o
  -5  10   9       11.93      -24.66     27.94 o
  -4  10   9      717.88      690.28     44.22 o
  -3  10   9     2023.00     1820.54    127.82 o
  -2  10   9        0.82       -2.52     32.36 o
  -1  10   9      217.74      142.81     43.81 o
   0  10   9      773.28      802.83     89.57 o
   1  10   9     1780.25     1761.93    163.59 o
   2  10   9     1076.32     1001.32     64.74 o
   3  10   9      637.69      618.12     62.54 o
  -8  11   9      425.97      445.95     60.60 o
  -7  11   9      117.71      121.08     73.09 o
  -6  11   9       69.59      139.17     47.34 o
  -5  11   9      285.02      184.04     33.91 o
  -4  11   9      887.18      733.46     45.57 o
  -3  11   9       82.76       34.89     34.77 o
  -2  11   9       16.51        2.41     33.64 o
  -1  11   9      497.99      491.44     71.37 o
   0  11   9      833.41      840.14     93.45 o
   1  11   9      542.74      470.84     50.44 o
   2  11   9      514.08      562.63     52.69 o
   3  11   9      235.97      223.80     41.92 o
  -8  12   9      379.53      374.60     69.82 o
  -7  12   9      454.06      412.25     69.67 o
  -6  12   9      184.82      294.68     54.20 o
  -5  12   9      176.69      150.43     33.66 o
  -4  12   9        2.30      -17.07     29.17 o
  -3  12   9      108.42      184.68     48.37 o
  -2  12   9       83.49      121.49     39.04 o
  -1  12   9       16.80        0.13     34.72 o
   0  12   9      103.12      107.12     39.94 o
   1  12   9      296.41      307.44     48.45 o
   2  12   9      363.24      447.52     49.02 o
  -7  13   9       26.55       95.83     56.96 o
  -6  13   9      502.41      695.70     87.77 o
  -5  13   9     1654.74     1619.63     88.53 o
  -4  13   9      266.95      279.54     40.14 o
  -3  13   9      226.48      182.65     37.47 o
  -2  13   9      846.39      750.10     57.13 o
  -1  13   9      426.32      409.92     48.89 o
   0  13   9     1014.62      979.93     91.46 o
   1  13   9      241.46      263.16     48.09 o
   2  13   9      588.11      628.50     68.00 o
  -6  14   9      252.30      289.02     65.44 o
  -5  14   9       79.27       85.69     38.30 o
  -4  14   9      344.52      355.35     44.31 o
  -3  14   9       39.95       10.80     33.77 o
  -2  14   9      138.90      145.16     43.05 o
  -1  14   9        0.57       -4.77     45.79 o
   0  14   9        0.20      -28.65     37.78 o
   1  14   9        1.31        0.01     39.85 o
  -6  15   9      206.97      246.10     74.86 o
  -5  15   9     1100.23     1124.97     92.49 o
  -4  15   9      930.67     1052.11     60.89 o
  -3  15   9     1409.96     1461.98     94.63 o
  -2  15   9     1385.64     1380.10     75.14 o
  -1  15   9      438.92      475.25     53.92 o
   0  15   9      426.82      466.77     55.38 o
  -5  16   9      488.47      430.95    121.69 o
  -4  16   9        4.84       50.32     38.75 o
  -3  16   9        2.56       -2.95     35.93 o
  -2  16   9      110.75       68.86     39.29 o
  -1  16   9       66.64       18.96     41.63 o
  -8   0  10      775.79      885.04    154.38 o
  -7   0  10      142.85      117.43     53.21 o
  -6   0  10      269.68      258.56     58.28 o
  -5   0  10       51.83       42.31     47.21 o
  -4   0  10      949.69     1096.11    100.27 o
  -3   0  10      375.76      379.52     74.13 o
  -2   0  10     1398.66     1273.42    107.55 o
  -1   0  10      141.40       75.93     59.03 o
   0   0  10     1656.35     1417.07    163.43 o
   1   0  10     1190.98      994.35    149.10 o
   2   0  10       14.63      -27.81     51.82 o
  -8   1  10        5.67       80.11    109.62 o
  -7   1  10       93.28      154.40     43.48 o
  -6   1  10      191.31      192.00     38.82 o
  -5   1  10        0.71       22.55     33.19 o
  -4   1  10       27.42        6.66     38.00 o
  -3   1  10        0.39       11.70     39.02 o
  -2   1  10       56.25       75.33     42.45 o
  -1   1  10        3.11      -43.19     43.19 o
   0   1  10       11.71       17.05     40.79 o
   1   1  10       43.06      112.36     46.78 o
   2   1  10       79.36      197.31     42.05 o
  -7   2  10      451.35      396.80     78.10 o
  -6   2  10       10.04       31.01     35.23 o
  -5   2  10        6.19       -1.81     33.56 o
  -4   2  10      113.63       60.10     41.67 o
  -3   2  10      573.80      563.94     57.18 o
  -2   2  10     1648.57     1633.07    139.22 o
  -1   2  10      319.71      263.40     48.85 o
   0   2  10      473.20      411.46     55.38 o
   1   2  10      817.39      643.71     81.80 o
   2   2  10      259.41      280.42     48.45 o
  -7   3  10      311.16      368.13     47.85 o
  -6   3  10      114.22      157.21     38.46 o
  -5   3  10      220.58      226.36     39.64 o
  -4   3  10      211.22      227.78     42.78 o
  -3   3  10      186.75      238.51     47.63 o
  -2   3  10       29.39       57.22     40.13 o
  -1   3  10       71.40       33.66     41.81 o
   0   3  10       22.34       36.37     43.47 o
   1   3  10      138.24       90.06     46.26 o
  -7   4  10       49.11      -20.98     43.45 o
  -6   4  10        5.13       42.33     34.52 o
  -5   4  10      149.88      210.58     38.96 o
  -4   4  10        1.03      -33.43     33.43 o
  -3   4  10       20.90       31.42     39.65 o
  -2   4  10      442.09      468.71     69.82 o
  -1   4  10      700.76      680.09     62.37 o
   0   4  10      255.68      197.77     48.00 o
   1   4  10       72.24       55.70     45.60 o
  -7   5  10      152.48      258.33     66.05 o
  -6   5  10      828.88      743.99     53.15 o
  -5   5  10      805.74      765.64     60.87 o
  -4   5  10      530.20      637.45     54.21 o
  -3   5  10     1117.85      961.61     68.60 o
  -2   5  10      637.65      624.50     79.91 o
  -1   5  10        5.23       20.12     40.29 o
   0   5  10        5.87       11.21     41.82 o
   1   5  10      242.26      240.11     51.21 o
  -7   6  10       29.50       86.62     46.78 o
  -6   6  10      209.72      237.56     41.36 o
  -5   6  10      156.13      154.12     38.46 o
  -4   6  10      188.90      147.77     42.08 o
  -3   6  10       61.76       78.48     43.34 o
  -2   6  10        1.78       21.38     54.51 o
  -1   6  10       34.24       24.74     41.73 o
   0   6  10        9.36      -39.86     39.86 o
   1   6  10      199.25      159.98     52.98 o
  -6   7  10      795.31      687.27     57.32 o
  -5   7  10      354.32      286.68     44.56 o
  -4   7  10     1488.32     1486.45     74.59 o
  -3   7  10      674.65      594.39     59.53 o
  -2   7  10      279.81      274.59     50.64 o
  -1   7  10      511.14      473.88     56.88 o
   0   7  10        1.34       40.00     43.88 o
  -6   8  10       53.11       56.28     39.07 o
  -5   8  10       36.46       86.65     37.09 o
  -4   8  10       14.63       98.05     36.97 o
  -3   8  10      145.07      207.73     48.59 o
  -2   8  10      553.60      566.43     79.11 o
  -1   8  10      432.26      377.34     54.73 o
   0   8  10      390.01      312.57     75.21 o
  -5   9  10      307.31      329.43     44.67 o
  -4   9  10      724.06      698.02     48.66 o
  -3   9  10     1836.15     1826.31     91.92 o
  -2   9  10      517.76      439.00     57.24 o
  -1   9  10       74.67       92.98     46.00 o
  -4  10  10      280.49      286.50     39.17 o
  -3  10  10       20.12       55.28     39.12 o
  -2  10  10       48.28       85.08     57.62 o
  -1  10  10       72.05       76.54     61.40 o
 
